# Supplementary material for: Convergence of independent DISC1 mutations on impaired neurite growth via decreased UNC5D expression
Source: Transl Psychiatry. 2018 Nov 8;8:245. doi: 10.1038/s41398-018-0281-9 (PMC6224395; doi:10.1038/s41398-018-0281-9)
Supplement: Supplementary file 7 — Supplementary Tables [file 41398_2018_281_MOESM7_ESM.xlsx]

## Sheet: Supp Table 3
gene symbol	WTex8 A diff#1	WTex8 B diff#1	WTex12 C1 diff#1	WTex12 C3 diff#1	WTex8 A diff#2	WTex8 B diff#2	WTex12 C1 diff#2	WTex12 C3 diff#2	MUTex8 A diff#1	MUTex8 D diff#1	WTex12 D2 diff#1	WTex12 D3 diff#1	MUTex8 A diff#2	MUTex8 D diff#2	WTex12 D2 diff#2	WTex12 D3 diff#2
ACTG1	36.2026	36.3067	36.3328	36.6272	36.238	36.1564	36.1843	36.6298	36.5158	36.4324	36.4519	36.262	36.3371	36.4111	36.4821	36.3193
TUBA1B	35.434	35.3029	35.9344	36.1379	35.4944	35.3453	35.8005	35.9984	35.5607	35.6571	35.843	35.5937	35.5842	35.7648	35.6635	35.7467
HSP90AA1	35.0967	34.8903	35.2149	35.1316	35.158	35.0336	35.1847	34.9694	34.8862	34.9784	34.9667	35.0645	34.943	35.0585	34.9738	34.9563
TUBB4B	34.647	34.6099	35.08	35.0987	34.71	34.7339	34.8866	35.3424	34.5092	34.9412	34.8413	35.0144	34.8477	34.9893	34.8951	35.0777
DYNC1H1	34.6933	34.493	34.8917	34.8302	34.7131	34.6209	34.6861	35.1804	34.5591	34.7301	34.7507	34.8917	34.7219	34.8643	34.8443	34.9928
EEF1A1_EEF1A1P5	34.7033	34.6796	34.6748	34.7311	34.7804	34.5752	34.8047	34.5292	34.6161	34.4846	34.9776	34.67	34.6415	34.4756	34.7705	34.7356
MAP1B	34.2083	33.9293	35.0602	34.9078	34.3547	34.2654	34.8201	35.2814	34.2646	34.2986	34.869	34.6813	34.1911	34.3485	34.6942	34.8597
HSPA8	34.559	34.3721	34.5903	34.718	34.5968	34.3917	34.4832	34.7323	34.3721	34.5484	34.527	34.3538	34.5354	34.6131	34.4473	34.4228
PKM	34.3173	34.3403	34.4868	34.5139	34.3889	34.3133	34.5224	34.1691	34.1275	34.0808	34.5276	34.7447	34.3249	33.9317	34.4488	34.6804
YWHAZ	34.3068	34.3747	34.4009	34.4139	34.2625	34.4926	34.33	34.4443	34.3747	34.4139	34.3944	34.243	34.4443	34.4278	34.2875	34.2435
PRDX1	34.3307	34.0611	34.1354	34.2513	34.3536	34.1823	33.8772	34.5812	33.9465	34.2952	34.111	34.2734	34.2319	34.2258	34.3481	34.3086
FLNA	34.3909	34.7163	33.72	33.8385	33.9686	34.4102	34.0387	33.0111	34.7787	34.3691	33.9325	34.0963	34.3972	34.0557	34.1845	34.0041
HSP90AB1	34.1628	34.0108	34.1165	34.2149	34.2104	34.2424	34.2675	33.8553	33.9853	34.1243	34.2863	34.1398	34.2361	34.1776	34.1908	34.0667
ENO1	34.0551	34.1265	34.1419	34.1872	34.2729	34.1769	34.1156	33.8534	34.0139	34.111	34.2526	34.1647	34.0512	34.1226	34.0658	34.1568
DPYSL2	33.53	33.4836	34.4391	34.3639	33.7553	33.7841	34.2869	34.5474	33.8859	34.1003	34.2903	34.093	33.8938	34.1223	34.1223	34.3004
INA	33.4096	33.0206	34.3753	34.2276	33.8852	33.548	33.6569	34.7641	33.6274	34.2833	33.7751	33.7242	33.6569	34.3337	33.6084	34.2546
EEF2	33.9942	34.0384	33.8922	33.9017	34.0412	34.1664	34.0203	33.7372	33.9017	33.8434	33.9579	33.9852	34.0061	33.9478	33.9918	33.8945
HSPD1	34.1136	34.0469	33.8686	34.0084	34.0276	33.9954	33.9202	33.7269	33.77	33.9767	34.0239	33.6836	33.9202	33.9954	34.0745	33.6138
TUBB3	33.5271	33.2928	34.0465	34.2753	33.901	33.7955	33.7207	34.4435	33.7476	33.968	33.893	33.7572	33.901	33.9429	34.0543	33.9675
CKB	34.128	33.4212	34.1773	34.0768	34.2699	33.7126	33.9564	34.3675	33.116	33.6884	34.321	33.6783	33.4204	33.6525	34.2081	33.7418
UBA1	33.8784	33.5068	33.6958	34.5378	34.0037	33.522	33.5891	34.497	33.3258	33.6046	34.5221	33.5728	33.4516	33.5671	34.4379	33.6
CFL1	33.8541	33.8182	33.9401	33.9063	33.8067	33.7881	34.2037	34.1758	33.7529	33.9566	34.2247	33.6122	33.7694	33.7788	33.8067	33.7599
CLTC	33.8447	33.8356	33.7984	33.8264	33.9367	33.8783	33.7251	33.8525	33.9915	34.0633	33.8447	33.7984	34.016	34.0763	33.8525	33.8262
ATP5B	33.9276	33.7759	33.7759	33.8632	33.9989	33.954	33.5468	33.9691	33.9095	34.0233	33.7456	33.6172	34.0062	33.954	33.9616	33.6938
HSPA5	33.8926	34.0197	33.6801	33.8365	33.9041	33.9041	33.7411	33.6022	34.1025	33.82	33.9313	33.7779	33.9833	33.6998	33.7513	33.7309
HSP90B1	33.9072	34.0287	33.7472	34.0645	33.7091	33.9776	33.7769	33.4937	33.9308	33.7561	33.7738	33.8254	33.9027	33.6891	33.8141	33.7288
NEFM	32.8924	32.6006	34.4083	34.1946	33.2838	32.9948	33.8792	34.4629	33.1255	33.792	34.0432	33.8725	32.672	33.7987	33.7709	34.3043
VCP	33.8109	33.8934	33.6855	33.6761	33.7387	33.8297	33.7072	33.7594	33.7937	33.7586	33.5361	33.7675	33.653	33.7594	33.8968	33.6965
GAP43	33.044	32.8633	33.9624	33.9624	33.2164	33.4169	33.5076	34.3322	33.7189	33.8774	33.6989	33.7865	33.6834	33.9333	33.7407	34.0438
VIM	33.2335	33.259	34.339	33.9491	33.4758	33.0219	33.9936	33.6656	33.5446	33.5341	34.1537	33.8178	32.3857	33.2515	33.746	34.4151
HNRNPK	33.8295	33.6911	33.8075	33.7324	33.7081	33.7571	33.9402	33.6175	33.5267	33.6029	33.9043	33.7088	33.5834	33.6996	33.7446	33.6125
YWHAE	33.581	33.5411	33.8922	33.8845	33.5682	33.7757	33.8288	33.7539	33.4999	33.6386	33.9519	33.7025	33.5558	33.6638	33.743	33.6982
PPIA	33.7176	33.6798	33.8505	33.8077	33.658	33.5701	33.8383	33.7409	33.5594	33.7634	33.6309	33.5594	33.751	33.6897	33.5356	33.6792
PRKDC	33.8296	33.6854	33.6368	33.5656	33.7603	33.7703	33.6993	33.4754	33.5231	33.5864	33.5656	33.8465	33.6247	33.6464	33.7301	33.7503
STMN1	33.4386	33.3276	33.9914	33.886	33.5702	33.319	33.8844	34.0508	33.3147	33.5627	33.7988	33.7247	33.5143	33.5811	33.6028	33.8121
SPTAN1	33.5907	33.6774	33.6913	33.4935	33.6353	33.718	33.5372	33.6702	33.7415	33.7638	33.5206	33.6361	33.7175	33.7998	33.5801	33.649
CALM2_CALM1	33.4474	33.3751	33.7137	34.0402	33.3124	33.3889	33.6166	34.1196	33.6132	33.6744	33.7983	33.5492	33.6782	33.5848	33.6061	33.6061
FSCN1	33.5666	33.4494	33.7458	33.7259	33.6202	33.7356	33.5049	33.9323	33.5439	33.6538	33.7655	33.6431	33.4939	33.6	33.6	33.6792
PRDX2	33.3308	33.3188	33.9862	33.786	33.4103	33.3137	33.8776	33.4885	33.3774	33.4444	33.835	33.6075	33.3279	33.5385	33.6901	33.6104
LDHB	33.6527	33.5301	33.7649	33.603	33.582	33.5135	33.9004	33.1692	33.3711	33.3711	32.9473	33.6429	33.2444	33.3266	33.615	33.466
ATP5A1	33.6102	33.5163	33.2076	33.1458	33.7078	33.5342	33.1995	33.5683	33.6302	33.6883	33.5378	33.2452	33.4513	33.6343	33.5456	33.2838
PDIA3	33.5623	33.6651	33.2712	33.3536	33.4331	33.5336	33.5547	33.0617	33.6404	33.4623	33.4776	33.5567	33.2758	33.3828	33.5776	33.4329
DPYSL3	32.6508	33.0291	33.9875	33.6183	32.7916	32.9863	33.8848	33.7159	33.5239	33.6483	33.4685	33.3125	33.3291	33.7935	33.2758	33.4421
TUBA1A_TUBA3C	33.2386	33.0144	33.2835	33.6883	33.1607	33.1355	33.3562	33.9654	33.1942	33.5762	33.5527	33.3486	33.7215	33.3899	33.4548	33.6323
ANXA1	34.0653	34.339	31.2413	31.7274	33.7902	34.0236	31.5121	31.1891	34.4334	34.0966	32.0414	32.2967	33.9308	33.4463	32.8701	31.7408
ACTN4	33.5095	33.8799	32.8657	33.1047	33.2496	33.3645	32.8288	32.8792	33.9732	33.6498	32.9042	33.2369	33.6453	33.4205	33.4754	33.1316
GDI2	33.2657	33.2569	33.5594	33.5492	33.3325	33.3325	33.5789	33.5445	33.1564	33.2753	33.2359	33.4421	33.2918	33.2918	33.3851	33.4108
BASP1	33.1363	32.8061	33.5108	33.5223	32.9565	33.2931	33.3546	33.8797	33.1155	33.5337	33.5673	33.207	33.1614	33.5349	33.3425	33.5766
HMGB2	33.5062	33.3505	33.5779	32.9562	33.2334	33.5332	33.9038	32.626	32.9149	33.0751	34.0186	33.4305	32.6719	33.1554	33.292	33.2466
ANXA2_ANXA2P2	33.3559	33.5881	32.7002	32.4583	32.9468	33.3429	32.87	32.6312	34.1623	33.8904	32.8078	33.1221	34.3854	33.3429	32.6316	32.9427
TMSB4X	32.9553	32.8652	32.9101	33.8119	32.9262	33.0843	33.0018	33.8995	33.3209	33.5898	34.0668	32.6995	33.0594	33.0311	33.6161	32.9509
PGK1	33.3833	33.3705	32.9509	33.0213	33.5197	33.4336	32.8346	33.3536	33.3576	33.5167	32.9907	33.1962	33.5197	33.4447	33.2935	33.2306
CRMP1	32.7985	32.6084	33.4711	33.3623	32.9829	33.0792	33.1615	33.9303	33.1435	33.4828	33.3034	33.0736	33.4557	33.453	33.1524	33.3478
PRPH	32.4952	32.1374	33.5422	33.5189	32.9361	32.5747	32.8301	33.963	33.0923	33.0412	33.3092	33.5422	32.9714	33.0951	33.3732	34.0219
KRT8	33.4496	34.0356	29.5725	30.4843	32.9056	33.8223	29.0749	30.5435	34.3868	34.0204	30.8992	30.633	34.9467	33.6348	32.2349	30.2478
MDH2	33.303	33.3282	33.2055	33.0904	33.4524	33.1652	32.9132	33.3029	33.2287	33.4011	32.8106	33.066	33.3029	33.3289	33.3029	33.1398
FASN	32.974	33.051	33.461	33.3826	32.98	33.1236	33.7372	33.1498	32.8232	32.8437	33.6244	33.2617	33.0168	32.9816	33.1717	33.226
ALDOA	33.2908	33.2908	32.949	32.8419	33.4535	33.3836	32.8257	33.008	33.2908	33.2908	32.804	33.1358	33.3349	33.2455	33.0315	33.0862
LMNB1	33.241	32.9818	33.4914	33.015	33.08	32.9668	33.5297	32.7402	32.779	32.9681	33.4166	33.2901	32.6725	33.0762	33.0628	33.0776
TPM1	33.2649	33.9638	32.0247	32.3683	32.9711	33.4345	32.0703	31.9385	34.1235	33.4631	32.6717	32.3267	33.273	32.7991	32.7077	32.1494
CRABP1	32.8447	33.1194	32.865	33.4886	32.9893	33.2752	33.0845	31.5767	31.9162	32.8319	34.0292	33.27	32.395	33.0776	33.2058	33.359
TPI1	33.2052	32.5459	32.9424	32.6318	33.4265	33.0135	32.4223	33.3631	32.3435	32.7944	31.2874	33.1411	33.0269	33.216	32.9999	33.1432
MARCKS	32.8946	32.7849	33.286	33.1041	32.7118	32.8163	33.237	33.134	32.7462	32.8547	33.3232	33.1295	32.6091	33.2136	33.0319	32.9812
VCL	33.3009	33.5727	32.3514	32.665	32.9056	33.6054	32.4131	32.1744	33.6774	33.2436	32.2807	32.8067	33.1419	32.8917	32.9091	32.6153
SERPINH1	33.2945	33.39	32.561	32.8655	33.0916	33.2121	32.7073	32.2975	33.3484	33.1674	32.5869	33.0796	32.92	32.9285	32.6267	32.9607
HSPA4	32.9298	32.9935	32.9979	33.0453	32.9699	33.0934	32.9722	32.9965	32.828	32.9548	32.9771	32.9526	33.0299	33.0431	32.8974	32.8663
STIP1	32.9796	32.901	32.9719	32.9595	32.9906	33.0399	32.9339	32.9451	32.9876	32.7518	32.9883	32.8691	33.1957	32.8634	32.8088	32.8407
CCT2	32.9299	32.6868	33.0086	32.9409	33.0126	33.0108	33.0146	32.883	32.7051	32.9742	33.0803	32.9679	32.9558	32.9947	32.8627	32.8852
CCT8	32.9238	32.7676	32.9835	32.9049	33.0133	33.0023	32.9315	32.9308	32.6865	32.9098	33.0475	32.9746	32.7846	33.1175	32.8271	32.9754
CALR	33.0968	32.9824	32.7864	32.99	32.875	33.0864	32.918	32.604	33.167	32.857	32.7278	32.8878	32.9601	32.8773	33.0854	32.8033
FLNB	33.0722	33.6248	31.9448	32.1083	32.659	33.3338	32.1739	31.1627	33.9559	33.4968	32.059	32.1424	33.7471	33.0513	32.3524	31.7654
HSPA1A	33.3565	32.9621	32.8676	32.6728	33.4334	33.165	32.6229	32.7682	32.4342	33.0528	32.5111	33.0868	32.4854	33.1513	32.7646	32.8781
TKT	33.0571	32.9675	32.7529	32.5219	32.9565	32.9182	32.5075	32.8786	32.7553	32.8662	31.2575	32.9789	33.1771	33.2962	33.1633	32.8112
MYH9	32.9694	33.1156	32.7222	32.7655	32.1668	32.4334	32.6398	32.2015	33.3853	33.0849	33.0122	32.8585	32.5732	32.4859	32.2634	32.3372
SPTBN1	32.8434	33.0017	32.9235	32.7658	32.7811	32.8236	32.791	32.9224	33.0939	32.9566	32.6653	32.9454	33.09	32.8376	32.8047	32.9676
RAN	32.8727	32.9342	32.8546	32.5543	32.8844	32.847	33.1276	32.5068	32.8825	32.8406	33.3225	32.9718	32.7567	32.7483	32.8812	32.8584
PRDX6	33.2543	33.3671	32.559	32.4826	32.9507	33.2493	32.7196	32.1446	32.7861	32.6943	32.7187	32.9528	32.8537	32.4073	33.2084	32.6149
XRCC6	32.8418	32.9835	32.916	32.7676	32.7772	32.9689	32.9244	32.6819	32.7358	32.6724	33.02	32.8849	32.7916	32.7193	32.908	32.6702
HMGB1_HMGB1P1	32.9413	32.6666	33.0258	32.8933	32.739	32.7739	33.1794	32.7871	32.3019	32.6809	33.2414	32.7895	32.6402	32.6787	32.7874	32.7293
CAND1	32.8332	32.7943	32.9036	32.6967	32.9271	32.8609	32.7853	32.8663	32.6777	32.7278	32.8063	32.8162	32.667	32.9295	32.8469	32.8836
ANXA5	33.1664	33.3065	32.3155	32.2513	32.9857	33.0322	32.0875	32.088	33.488	33.4578	30.8361	32.2852	33.329	33.4256	32.1133	31.9502
CANX	32.8111	32.881	32.9039	33.0293	32.7715	32.8337	32.9702	32.5876	32.6883	32.6977	32.6456	33.0503	32.5477	32.6208	32.931	32.781
GAPDH	32.6282	32.5299	32.9927	33.0141	32.5157	32.6486	33.2506	32.8545	32.8784	32.7664	33.1176	32.4843	32.771	32.473	32.6724	32.5295
GNB1	32.334	32.3289	32.9171	33.1054	32.6288	32.58	32.7741	33.2584	32.573	32.8649	32.8225	32.7293	32.7116	32.4107	32.946	32.9138
NES	32.4439	32.0588	33.2153	32.9108	32.7511	32.3839	32.8948	32.7219	32.3802	32.8743	33.0894	32.8647	31.9448	32.8891	32.7085	33.3384
CCT3	32.7924	32.5696	32.8664	32.7156	32.8416	32.8182	32.7696	32.7117	32.5635	32.8301	32.703	32.8012	32.7657	32.8489	32.7042	32.7967
GANAB	32.7674	32.7165	32.7088	32.7059	32.7748	32.8688	32.6413	32.4599	33.092	32.5918	32.638	32.9441	32.956	32.6515	32.6923	32.8134
DKFZp686J1372_TPM3	32.7019	32.9802	32.6116	32.5781	32.6352	32.9457	32.6425	32.3869	33.0937	32.837	32.8164	32.7704	32.8974	32.6082	32.627	32.6997
MAP2	32.078	32.056	33.2047	32.8769	32.3939	32.2913	33.0831	32.8701	32.5453	33.1187	32.9142	32.6648	32.7018	33.279	32.327	32.8118
DDX39B	32.9496	32.8026	32.6747	32.5847	32.8604	32.7586	32.8785	32.5641	32.6909	32.7382	32.7994	32.7833	32.5914	32.6145	32.8855	32.7866
UCHL1	31.8465	32.3342	32.9307	32.9561	32.0343	32.2252	32.9209	33.1486	32.831	33.0003	32.7909	32.7125	32.8297	32.8891	32.4469	32.7904
PGD	32.5313	32.5224	32.8555	32.7547	32.4556	32.6919	32.9956	32.6692	32.5689	32.605	33.0184	32.7148	32.632	32.6932	32.6534	32.8161
YWHAG	32.3966	32.5547	32.8646	33.0959	32.5512	32.6067	32.4515	33.2236	32.5629	32.8244	32.5659	32.3947	32.9566	32.4843	32.5564	32.7477
TRIM28	32.6721	32.815	32.7754	32.6892	32.5725	32.7903	32.8498	32.6365	32.4697	32.5201	32.9434	32.7773	32.638	32.6582	32.6643	32.6696
CKAP4	32.8675	33.1378	32.4636	32.5025	32.7151	32.827	32.4442	32.3924	33.0282	32.651	32.5113	32.6402	32.5384	32.4459	32.6672	32.6678
RPS27A	32.8966	32.181	32.7044	32.5119	32.8748	32.4963	32.1166	32.9532	32.0747	32.2333	31.6167	32.9455	32.6552	32.8723	32.8821	32.7423
XRCC5	32.703	32.7844	32.679	32.5599	32.6809	32.8348	32.6354	32.3911	32.3646	32.4958	32.7484	32.8008	32.6058	32.6508	32.7469	32.5641
HSPA9	32.8105	32.7419	32.3249	32.6073	32.7398	32.7104	32.3044	32.688	32.595	32.7189	32.7062	32.5235	32.6531	32.6637	32.6727	32.5177
PEBP1	32.2698	32.4513	32.8775	32.9134	32.0292	32.3787	33.0154	32.8249	32.4257	32.5125	32.9198	32.7879	32.4656	32.4379	32.7076	32.597
CCT5	32.6559	32.439	32.7038	32.5301	32.7643	32.5384	32.6472	32.5579	32.4221	32.764	32.6034	32.78	32.4173	32.8055	32.6446	32.7045
SFPQ	32.677	32.5519	32.5843	32.5063	32.4856	32.6914	32.7507	32.6111	32.5757	32.6656	32.6932	32.7711	32.3421	32.4913	32.6282	32.7104
NONO	32.6593	32.5731	32.5818	32.603	32.6333	32.481	32.6312	32.4371	32.4933	32.386	33.0314	32.6722	32.2631	32.4081	32.9722	32.6009
CCT4	32.6564	32.3849	32.6622	32.6515	32.7173	32.6543	32.5582	32.5963	32.329	32.681	32.6942	32.6153	32.5726	32.74	32.5034	32.5711
MSN	32.7527	32.6557	32.4013	32.4876	32.5853	32.7292	32.4482	32.5641	32.6461	32.5377	32.7774	32.5255	32.4489	32.3141	32.7557	32.4802
CALD1	32.8601	33.594	31.0025	31.4843	32.4279	33.0809	31.2964	30.6935	33.789	32.9436	31.6587	31.3682	32.671	32.0978	32.3783	30.878
PARK7	32.6522	32.5269	32.4462	32.7474	32.676	32.5612	32.1554	32.5741	32.4374	32.445	32.655	32.4464	32.6301	32.7689	32.4858	32.525
FLNC	33.121	33.0876	31.3544	31.9187	33.2746	32.9787	30.9364	32.5349	33.1391	32.8804	31.151	31.811	32.6134	32.6502	32.2489	31.9388
PDIA4	32.61	32.8357	32.427	32.4572	32.3864	32.6404	32.6543	32.159	32.7478	32.4853	32.6899	32.5032	32.421	32.3404	32.4972	32.3919
PHGDH	32.594	32.4304	32.6744	32.6865	32.7503	32.4405	32.7692	32.1694	31.9409	32.2009	32.9323	32.6674	32.2184	32.1859	32.6455	32.5637
TPM4	32.7271	32.9365	32.0268	32.2804	32.5606	32.8115	32.0447	31.8989	33.1045	32.6471	32.3491	32.2443	32.4308	32.4824	32.3575	32.2651
P4HB	32.6112	32.8083	32.374	32.4535	32.6074	32.6948	32.3726	32.0518	32.782	32.3652	31.9413	32.7361	32.5815	32.2309	32.3471	32.6581
HSPE1	32.6664	32.6371	32.4723	32.2971	32.7261	32.2778	32.4692	32.4603	32.4645	32.5856	32.5408	32.4136	32.462	32.4858	32.54	32.3654
HNRNPA1_HNRNPA1L2	32.3084	32.5102	32.3318	32.3559	32.307	32.3873	32.5981	32.1917	32.7242	32.5827	32.9106	32.3322	32.3648	32.584	32.5598	32.6561
NME1-NME2_NME2_NME1_NME2P1	32.3927	32.3954	32.749	32.5453	32.4773	32.4691	32.8351	32.1258	32.3839	32.5656	32.6023	32.5211	32.4045	32.3652	32.346	32.4689
CAP1	32.5859	32.5647	32.2932	32.2917	32.5062	32.5961	32.1805	32.6621	32.7294	32.5573	32.4561	32.3543	32.526	32.4865	32.4253	32.416
TUBB2B	32.255	32.0059	32.7056	32.8428	32.2024	32.4128	32.8674	32.1517	32.1146	32.7364	32.4652	32.5185	32.306	32.2498	32.5304	32.8827
PFN1	32.5904	32.7206	32.1962	32.309	32.5575	32.6188	32.2706	31.9659	32.5858	32.7195	32.4166	32.4233	32.8846	32.5044	32.3191	32.2845
TXN	32.4492	32.3354	32.6137	32.5343	32.3216	32.4534	32.4084	32.4687	32.4679	32.559	32.2224	32.4869	32.8479	32.4346	32.5537	32.3181
AKAP12	32.9801	33.2135	31.6025	31.9241	32.56	32.9671	31.83	31.8663	33.1138	32.3646	32.0264	32.4378	32.0346	32.2663	32.0837	32.4423
CCT7	32.4086	32.3437	32.641	32.5725	32.4663	32.4193	32.6627	32.4194	32.2605	32.569	32.5423	32.35	32.3678	32.6336	32.2934	32.3862
KIF5C	32.175	31.8903	32.6715	32.4461	32.26	32.1564	32.3239	32.8417	32.3137	32.6908	32.2813	32.4103	32.377	32.7883	32.4579	32.7085
TLN1	32.8054	33.0751	31.6754	31.8755	32.6376	32.9159	31.9214	31.2281	33.1257	32.6204	32.0379	32.352	32.6072	32.2727	32.2167	32.1443
AHNAK	32.2223	32.6952	30.467	30.9164	31.9342	32.7257	30.3904	29.6269	33.8189	32.6312	31.0826	31.5322	34.3834	32.3399	31.1079	30.9433
IDH1	32.0557	32.1042	32.8554	32.7003	32.059	32.2072	32.8115	32.7527	32.1555	32.3595	32.5967	32.3083	32.3654	32.3939	32.3347	32.3288
HNRNPD	32.312	32.2845	32.61	32.3234	32.3119	32.2408	32.7077	32.2797	32.3851	32.3165	32.851	32.4914	32.1368	32.4341	32.3383	32.4953
NCAM1	31.8299	31.7844	32.6381	32.366	32.1215	32.1185	32.0906	32.974	32.5244	32.6512	31.8179	32.2953	32.6115	32.7315	32.4208	32.6091
TCP1	32.3824	32.2564	32.5354	32.4095	32.4662	32.2944	32.4692	32.4412	32.2634	32.3818	32.4887	32.3934	32.4188	32.5759	32.3699	32.5081
PGAM1	32.396	32.6724	32.1435	32.2328	32.5516	32.6652	31.8681	32.4172	32.4037	32.7623	32.1258	32.1489	32.7292	32.5705	32.1286	32.154
WDR1	32.3006	32.5168	32.2299	32.4845	32.0425	32.3531	32.3305	32.5414	32.7951	32.4675	32.1824	32.2126	32.7022	32.2608	32.5179	32.2094
LDHA	32.8937	32.4327	31.6144	31.9528	33.0659	32.6413	31.3781	32.6081	32.521	32.9084	31.1861	31.9758	32.4517	32.8346	31.4418	32.281
EIF4A1	32.4491	32.2655	32.5531	32.4099	32.3429	32.5115	32.6975	32.3999	32.4179	32.0467	32.586	32.2543	32.3707	32.1878	32.317	32.3208
GDI1	32.0421	31.9651	32.6307	32.5416	32.1178	32.0729	32.3886	32.8111	32.154	32.4719	32.1514	32.4322	32.4728	32.5295	32.3643	32.4524
HIST1H4A	32.411	32.4027	32.5596	32.3449	32.2945	31.9174	32.4631	31.9922	32.2472	32.4064	32.5928	32.5006	31.5444	32.1713	32.4076	32.5785
EEF1G	32.3948	32.3248	32.3451	32.1244	32.5502	32.458	32.2841	32.2408	32.6131	32.277	32.0163	32.2755	32.6014	32.443	32.236	32.1932
VDAC1	32.3416	32.4009	32.4315	32.4502	32.2968	32.3307	32.4124	32.4031	32.4086	32.4793	31.847	32.4123	32.2564	32.1592	32.5447	32.2402
NEFL	31.4966	31.0912	32.9454	32.8482	31.9508	31.5853	32.2795	33.3094	31.8883	32.2731	32.4714	32.3094	31.7029	32.1389	32.2861	32.8128
YWHAQ	32.2024	32.2734	32.4505	32.5464	32.1896	32.2977	32.4649	32.4889	32.067	32.3494	32.4414	32.2408	32.4126	32.277	32.3021	32.1956
SLC25A6	32.1715	32.1027	32.4111	32.7688	32.2384	32.0051	32.3313	33.0326	32.1033	32.1575	32.3051	32.147	32.0432	32.1932	32.4197	32.1739
TUFM	32.4706	32.4223	32.0704	31.97	32.5118	32.3186	32.0793	32.1405	32.4428	32.424	32.3121	32.3698	32.1834	32.402	32.4757	32.2724
DPYSL5	31.6757	31.6803	32.7515	32.5079	31.8695	31.8823	32.782	32.5856	31.8345	31.6998	32.7597	32.6382	31.8224	32.0136	32.4433	32.7205
ADH5	32.3982	32.4287	32.1972	32.2233	32.4571	32.3641	32.1157	32.2091	32.0427	32.3064	32.3445	32.327	32.2193	32.3768	32.3212	32.2159
TMSB10	32.0626	32.1072	32.3522	32.09	32.0539	32.2238	32.1955	32.668	32.2045	32.407	32.6445	31.9765	32.4899	32.3376	31.9771	32.3325
PTMA	32.176	31.9925	32.4616	32.3655	31.8727	32.2458	32.5838	32.1799	31.952	32.34	32.3967	32.1191	32.776	32.4062	31.8957	32.14
PPP2R1A	32.1654	32.1935	32.2831	32.2759	32.1605	32.3334	32.2759	32.3377	32.1045	32.2195	32.3238	32.2471	32.3703	32.347	32.111	32.2044
HNRNPA2B1	31.8902	32.2049	32.1241	32.0639	32.1	32.0202	32.2924	32.2319	32.3211	32.1154	32.6908	32.022	31.9119	32.3525	32.3277	32.6081
MAP4	32.2202	32.3696	32.1129	31.9476	32.2361	32.3315	32.0162	32.0319	32.4841	32.3443	32.1365	32.1204	32.2467	32.2558	32.1906	32.2352
DCX	31.7769	31.2935	31.8185	32.5707	32.0157	31.8821	31.3734	33.0955	31.9587	32.6553	32.3343	31.3755	32.3858	32.5874	32.3619	31.6695
KRT18	32.0926	32.8547	28.2841	29.2133	31.8255	32.6776	27.334	29.3411	33.5506	33.1	29.1786	29.0422	34.0549	32.5422	29.9162	28.5998
DDAH2	32.0861	32.1367	32.3405	32.3394	32.0729	32.1935	32.2621	32.2857	31.8644	32.0822	32.0676	32.4165	31.999	31.916	32.2139	32.5483
LRPPRC	32.2695	32.2334	32.1012	32.1958	32.2402	32.2038	32.1982	32.0356	32.0719	32.1961	32.1978	32.1672	32.1149	32.2091	32.3456	32.1049
GNB2L1	32.1773	32.173	32.1315	32.163	32.266	32.2329	32.4125	32.0238	31.9891	32.0353	32.3933	32.206	32.3303	31.7943	32.25	32.1852
ATP1A3	31.6269	31.6668	32.2095	32.4527	31.8094	31.8158	31.8857	32.9486	32.0918	32.0079	32.4443	31.9987	32.1806	32.1666	32.2753	32.3545
IDH2	32.3614	32.3993	32.1915	32.1283	32.5235	32.185	32.166	32.198	32.0045	31.9055	32.3705	32.0213	31.9946	31.7827	32.2407	31.8653
FKBP4	32.3473	32.0821	32.2983	32.0043	32.3175	32.384	32.3433	31.6715	31.7714	32.3995	31.8654	32.0205	32.2453	32.3552	31.8132	31.925
PHB	32.2068	32.2412	32.0922	32.0098	32.3902	32.1538	32.0461	32.1446	32.0873	32.2298	31.9543	32.0782	32.0789	31.9144	32.2793	32.0652
NASP	32.2145	31.9329	32.3849	32.3272	31.9204	32.1112	32.7942	31.2995	31.3709	31.6687	32.6599	32.3726	31.7719	31.8897	31.9825	32.2309
HIST1H2BN_HIST1H2BM_HIST1H2BH_HIST2H2BF_HIST1H2BC_HIST1H2BD_HIST1H2BK_HIST1H2BL_H2BFS	32.0561	31.9587	32.3881	32.1745	31.8884	31.7236	32.0621	32.245	32.1187	32.2078	32.3923	32.1821	31.8003	31.9168	31.9642	32.2189
CCT6A	32.1078	31.9235	32.1388	32.2201	32.1859	31.9535	32.071	32.0882	31.8555	32.0595	32.2425	32.1061	32.0666	32.1829	31.9429	32.0834
RPLP2	32.3518	32.3097	32.0153	32.1878	32.3347	32.0294	32.0569	31.7005	32.0066	32.1216	31.8054	31.7144	32.1434	32.1403	32.1432	31.9025
EPB41L3	31.5679	31.537	32.2004	32.0717	31.7305	31.7821	31.7404	32.6969	31.6081	31.6082	32.1102	32.4333	31.8436	31.7195	32.435	32.7247
HK1	31.8479	31.8275	31.8586	32.0317	32.1658	31.9599	31.5815	32.4651	32.1604	32.1137	32.1032	31.9508	32.324	32.1641	32.0814	31.9853
RPS3	32.0626	32.0432	32.1306	31.9945	32.1965	32.0884	32.1215	31.8426	31.9142	31.9418	32.2638	32.1698	31.8559	31.7731	32.1791	32.1274
DBN1	31.8175	31.4711	32.5094	32.3327	31.8852	31.3961	32.1834	32.6951	31.6601	32.0388	32.1744	32.1566	31.5072	31.9033	32.0182	32.2484
CLIC1	32.0172	32.2488	31.9831	31.6238	32.0207	32.1754	31.8259	31.6125	32.3897	32.2633	31.9106	31.9467	32.4065	32.0438	31.9374	31.9825
APEX1	32.0767	31.8664	32.1731	31.7882	32.1518	31.9983	32.1261	32.0625	31.8791	31.8967	32.1174	32.212	31.8232	31.929	32.2126	32.0378
TAGLN	32.4323	32.7834	31.0023	31.9241	31.4778	32.8306	31.4984	30.6153	33.0428	32.1642	30.3563	31.5262	32.0218	31.8558	31.7822	31.2454
ANXA6	32.4389	32.211	31.8176	31.694	32.122	32.2418	31.9426	31.0687	32.0524	31.9259	31.7467	32.4699	31.9173	31.8075	31.7724	32.0698
VAT1	32.0309	32.0728	31.7408	31.8257	31.8656	32.0364	31.7369	32.0694	32.0249	32.082	31.5052	32.1063	31.9264	32.1856	32.0281	32.125
PAICS	32.0053	31.9286	32.2837	31.8381	31.934	32.002	32.4707	31.2938	31.3928	31.6978	32.3511	32.142	31.7988	31.6977	32.0646	32.045
VDAC2	31.918	32.0475	31.9698	31.9607	31.7581	31.9824	31.8969	32.0741	32.0585	32.1292	31.8603	31.8269	32.0675	31.988	31.9643	31.8406
PCBP2	32.0172	31.9575	32.1349	31.9788	31.9772	31.8866	32.1412	31.8551	31.8976	31.7538	32.1319	31.8978	31.8368	31.7046	32.1062	31.9533
IPO5	31.9392	31.8071	32.1846	32.0931	31.9254	32.04	32.285	31.7154	31.4438	31.4852	31.9757	32.2888	31.6286	31.6712	32.183	32.1859
PDIA6	32.2601	32.1832	31.9653	31.9971	32.1269	32.1272	31.9198	31.7478	31.8885	31.744	31.7639	31.9528	31.8768	31.5914	31.9949	31.9428
RPN1	32.0288	32.1167	31.7361	31.93	31.9516	32.0605	31.759	31.7279	32.1059	31.9693	31.9155	31.9603	31.9199	31.9325	32.0241	31.9378
ARHGDIA	31.9799	31.8393	31.8723	32.1195	31.831	32.0047	31.9383	31.9997	32.1464	31.8923	31.7186	31.9912	32.0202	31.7496	32.0214	31.9159
MAPRE1	31.8255	31.7176	32.037	32.0764	31.8682	32.0102	31.8663	32.1746	31.7269	31.9132	32.0695	31.8283	31.6965	31.9834	32.0861	32.0629
GSTP1	32.0525	32.0757	31.8846	32.0159	31.765	31.4132	31.7213	31.6876	32.0115	31.7501	32.3888	32.0333	31.7819	31.7004	32.0236	31.9165
ACAT2	31.5737	31.6051	32.3455	32.2057	31.5598	31.6602	32.4822	32.218	31.3217	31.7929	32.237	32.1398	31.4342	31.7373	31.7845	32.179
ALDH7A1	32.1054	32.1405	31.7348	31.8854	31.8892	32.2382	31.9004	31.4474	31.8393	32.0178	32.0074	31.9556	32.0973	31.9889	31.7252	31.6449
PARP1	32.0227	32.0536	32.0071	32.055	31.933	31.9436	32.0815	31.3983	31.4867	31.48	32.5432	32.0796	31.808	31.4384	31.9768	31.8975
MYH10	31.4809	31.4339	32.4367	32.2113	31.1601	31.1002	32.3903	31.7946	31.6412	31.5647	32.7873	32.0549	31.1417	31.2584	31.3433	31.6802
HNRNPH1	32.0752	32.0084	31.679	31.8538	31.8685	31.7649	32.1282	31.9556	31.9313	31.9571	32.1184	31.9416	31.6507	31.8281	31.9018	31.8722
ACO2	31.913	31.8977	31.737	31.7026	32.0355	31.8691	31.5439	32.1197	32.0066	32.0613	31.7582	31.9118	31.7811	31.9454	32.0963	31.907
HINT1	31.7657	31.7003	31.8945	32.0413	31.8317	31.7932	32.0892	31.9862	31.8856	31.8494	32.2785	31.8634	31.4904	31.7137	32.0948	31.7505
EPRS	31.9306	31.9557	31.9238	31.7994	31.9725	31.9537	31.8452	31.7356	31.7925	31.8904	31.9703	31.8624	31.9161	31.9138	31.7924	31.8152
RPS12	31.892	31.9253	31.9093	31.8081	31.8316	31.9142	32.116	31.5204	31.7153	31.8985	32.1677	31.8454	31.6897	31.8952	31.9525	31.8162
PSMD2	31.9363	31.8288	31.7614	31.8852	31.8885	31.9603	31.7754	31.8916	31.8118	31.903	31.9182	31.81	31.856	32.0319	31.904	31.8081
CRABP2	32.1579	32.1243	31.2868	31.8395	31.8889	32.328	31.4774	30.3166	31.6727	32.1632	31.5933	32.0614	32.2969	31.9603	31.4409	31.7967
PPIB	32.1193	32.1881	31.8754	31.9094	31.865	31.9376	31.6989	31.7804	32.193	32.0007	30.2944	31.9463	31.5974	31.7489	31.8965	31.7459
AP2B1	31.7695	31.8087	31.8434	31.9252	31.9011	31.8533	31.6899	31.9577	31.8365	31.8399	31.5678	31.9354	31.8845	31.9009	31.9492	32.0257
Sep2	31.9095	31.9133	31.9235	31.7843	31.9591	31.8392	32.0127	31.7555	31.8128	31.6706	32.1687	31.8758	31.6066	31.6427	31.9461	31.7943
ACLY	31.8853	31.6584	31.491	31.7817	31.9384	31.9436	31.539	32.2283	31.8447	31.9941	32.1639	31.5266	31.842	31.9253	31.9251	31.6924
SSB	31.9635	31.8845	31.8758	31.7199	31.9071	31.866	31.9673	31.5928	31.8565	31.7606	31.891	31.8586	31.6095	31.7627	31.966	31.9069
GARS	31.7841	31.7387	31.7698	31.9526	31.8177	31.731	31.5423	31.9236	31.8321	31.9244	31.8509	31.66	31.9257	31.8667	32.0035	31.9603
IMMT	31.9009	31.8971	31.7953	31.7174	31.9867	31.8026	31.8207	31.8132	31.7772	31.9045	31.863	31.7464	31.6756	31.84	31.8543	31.8019
NPEPPS	31.7827	31.7004	31.7234	31.9098	31.8076	31.7702	31.8238	31.8364	31.7625	31.8379	31.8295	31.8954	32.0066	31.8856	31.775	31.8331
FUBP1	31.8848	31.7385	31.9284	31.8778	31.7756	31.9364	32.0336	31.6598	31.5503	31.5539	32.1054	31.9676	31.4657	31.6541	31.9173	31.9073
PCBP1	31.9424	31.7621	31.9454	31.9737	31.8689	31.7594	32.0035	31.7391	31.4965	31.9235	31.7977	31.5534	31.9878	31.8549	31.7238	31.5095
TUBB	31.4079	31.829	32.1411	32.5925	31.3991	31.5097	32.1275	31.8934	31.2268	31.4186	31.812	31.9469	31.9205	31.2497	31.8523	31.7637
NCL	31.7475	31.764	31.9896	31.8347	31.9967	31.5639	31.8379	31.5806	31.5247	31.6652	32.0918	31.7384	31.8883	31.6184	31.9224	31.9707
EIF5A_EIF5AL1	31.9381	31.6442	31.5897	31.7953	31.9131	31.9097	31.8773	31.3777	31.6125	32.0114	31.9607	31.9061	31.6153	31.8508	31.8817	31.7789
HNRNPU	31.7058	31.7935	31.6503	31.8022	31.8546	31.7173	31.7851	31.7158	31.6599	31.6211	31.9703	31.737	31.6147	31.8709	31.9478	32.1586
COTL1	32.153	31.993	31.7445	31.8789	31.7927	31.6455	31.5183	32.2218	31.8211	31.7559	31.0167	31.613	31.8068	31.6485	32.0162	31.6168
RBP1	32.5576	32.1937	30.8568	31.2213	32.4717	31.7116	30.237	31.9036	31.6604	31.8705	29.9033	31.4528	31.8734	32.0955	31.9939	31.3751
EEF1D	31.7963	31.8656	31.8922	31.5175	31.6915	31.6484	32.2535	31.2534	31.6611	31.5192	32.1649	31.9919	31.5722	31.5396	31.7167	31.9001
KPNB1	31.7988	31.6042	31.8069	31.7438	32.0035	31.7925	31.8438	31.595	31.4196	31.3877	31.6674	31.8727	31.6764	31.7083	32.0309	31.9339
ENO2	31.5221	31.4717	31.946	31.6815	31.8355	31.6818	31.4403	32.044	31.6178	31.9017	31.454	31.6591	31.9768	32.042	31.6115	31.8577
RPSA_RPSAP58	31.7514	31.7537	31.7547	31.7394	31.7127	31.656	31.87	31.5886	31.7941	31.7773	31.9498	31.7705	31.7718	31.6586	31.846	31.6304
PRDX5	31.7392	31.7599	31.4866	31.5769	32.0151	31.5381	31.2424	32.0539	31.8017	31.9404	31.6674	31.4991	32.0922	31.8048	31.8031	31.5795
ATIC	32.0088	31.9286	31.5907	31.5796	31.9184	31.9919	31.6464	31.2019	31.8486	31.8658	31.5972	31.5936	32.1349	31.7745	31.4332	31.4416
ALDH1A1	32.8765	33.3555	28.8898	30.1298	32.4427	32.39	28.294	30.3518	32.1499	31.3679	30.1269	29.4522	31.1073	30.3548	32.5492	28.7595
HYOU1	31.7748	31.8656	31.6038	31.5213	31.7554	31.8853	31.678	31.484	31.8016	31.7903	31.8579	31.8039	31.7268	31.6946	31.5904	31.7347
PSMD11	31.764	31.6512	31.7146	31.6574	31.7937	31.7377	31.626	31.7618	31.7292	31.7945	31.8071	31.7083	31.5325	31.8143	31.8187	31.6602
MACF1	31.6459	31.7053	31.7133	31.6563	31.743	31.6992	31.6831	31.8588	31.7751	31.7308	31.8054	31.6969	31.5087	31.7262	31.6987	31.7842
DCTN1	31.6416	31.4853	31.8275	31.6452	31.7689	31.656	31.7049	31.7451	31.6466	31.8233	31.7721	31.6278	31.5992	31.918	31.6866	31.7083
SET_SETSIP	31.731	31.7305	31.7475	31.7255	31.4884	31.4459	32.0925	31.4008	31.4396	31.8339	31.4984	31.8589	31.7089	31.7277	31.7918	31.8717
XPO1	31.8889	31.8014	31.5741	31.5324	31.8587	31.9734	31.5343	31.4341	31.4471	31.6272	31.684	31.8066	31.6482	31.8355	31.793	31.627
PTMS	31.7641	31.5754	31.58	31.8	31.5158	31.6	31.9655	31.8635	31.3432	31.9242	31.947	31.3653	31.3222	32.1075	31.5333	31.6421
PAFAH1B3	31.2422	31.1694	32.1521	31.9757	31.1884	31.5236	32.0512	32.0864	31.4864	31.4838	32.0102	31.7027	31.4089	31.6731	31.5098	31.8565
CSE1L	31.7712	31.6515	31.8096	31.7669	31.665	31.8391	31.7728	31.4128	31.3153	31.5746	31.6396	31.943	31.5419	31.6283	31.7164	31.879
RPL5	31.768	31.7627	31.6276	31.4741	31.6651	31.8316	31.846	31.5545	31.6165	31.6192	31.8906	31.8023	31.6925	31.503	31.6881	31.6146
RPLP0_RPLP0P6	31.7283	31.8303	31.653	31.7698	31.617	31.533	31.8783	31.6649	31.7464	31.5531	31.8282	31.7092	31.6435	31.4064	31.7249	31.5501
WDR6	31.5962	31.9928	31.4879	31.2099	31.7447	31.5328	31.5589	31.319	31.6578	31.7378	31.7559	31.5889	31.1745	32.2307	31.6322	32.1375
YWHAH	31.4568	31.3378	31.9151	31.6858	31.4306	31.7554	31.6502	31.9305	31.5235	31.6907	31.844	31.5651	31.8428	31.93	31.4992	31.5888
PSMD1	31.7554	31.6549	31.6077	31.6437	31.7156	31.7541	31.617	31.6038	31.567	31.8584	31.5809	31.6204	31.5814	31.9037	31.7028	31.5587
SNRNP200	31.6854	31.7555	31.6577	31.542	31.6858	31.7383	31.8322	31.4686	31.6213	31.5119	31.6296	31.8475	31.4172	31.6823	31.7717	31.7112
GPI	31.7256	31.5071	31.967	31.6624	31.7525	31.5149	31.3545	31.7028	31.5098	31.8029	28.1974	31.9066	31.5861	31.8046	31.4288	31.7182
TPR	31.799	31.7386	31.619	31.3737	31.8146	31.7872	31.6443	31.3863	31.6616	31.6802	31.6876	31.677	31.5678	31.6933	31.6218	31.5969
CALU	31.8553	32.1373	31.375	31.4332	31.7666	31.6696	31.5676	31.2143	32.0351	31.5616	31.6988	31.6251	31.0445	31.2483	31.6149	31.6552
MAPT	30.6082	30.8224	31.9995	31.8458	30.9323	31.2935	31.5924	32.2351	31.2671	31.8579	31.62	31.6756	31.3105	32.0226	31.4312	32.0945
RPL12	31.6054	31.7321	31.5394	31.6729	31.5747	31.3928	31.7451	31.4069	31.674	31.5611	32.0561	31.5424	31.7142	31.305	31.5483	31.4042
DPYSL4	31.1384	31.1765	31.9262	31.9497	31.2507	31.3316	32.0054	31.949	31.1977	31.4494	31.7784	31.703	31.195	31.5415	31.6546	31.9206
PRKCSH	31.8152	31.5304	31.5638	31.4994	31.585	31.7807	31.455	31.412	31.703	31.4714	31.5414	31.7977	31.8919	31.4882	31.5351	31.6141
PHB2	31.755	31.7081	31.5675	31.382	31.7235	31.6402	31.3501	31.6784	31.6366	31.5464	31.3272	31.6015	31.6726	31.5728	31.7853	31.6149
EIF3A	31.7262	31.6528	31.6858	31.4073	31.7815	31.7405	31.6057	31.3911	31.4689	31.498	31.7195	31.6496	31.5892	31.5568	31.5843	31.5621
DDX17	31.6048	31.6751	31.6915	31.7338	31.3949	31.4034	31.8375	31.5393	31.418	31.3817	31.932	31.7435	31.379	31.3289	31.6446	31.6421
SERBP1	31.378	31.5032	31.8093	31.5701	31.3452	31.7365	31.968	31.3317	31.3915	31.6198	31.9371	31.6619	31.1819	31.7183	31.6227	31.5056
KHSRP	31.6843	31.6109	31.742	31.6084	31.576	31.7835	31.7372	31.3726	31.403	31.445	31.7912	31.5329	31.5511	31.5995	31.4774	31.4825
AARS	31.7601	31.7187	31.4654	31.2605	31.5972	31.7872	31.3905	31.4003	31.4281	31.7131	31.4715	31.6413	31.6159	31.9412	31.4596	31.531
CORO1C	31.4853	31.4607	31.6034	31.8128	31.4706	31.2721	31.3976	32.098	31.6358	31.4562	31.5828	31.6649	31.236	31.4267	31.7103	31.6786
PSAT1	31.8012	31.9353	31.6088	31.6247	31.6538	31.5357	31.7818	31.0454	31.3065	31.6812	30.7036	31.6156	31.1683	31.5744	32.002	31.5638
PLEC	31.4892	31.7845	31.1594	31.3037	31.4522	31.5582	31.1143	31.2003	32.1865	31.8662	31.1936	31.6517	32.0791	31.6537	31.212	31.5602
DDB1	31.6608	31.6855	31.7078	31.5559	31.6454	31.617	31.6776	31.2826	31.5518	31.47	31.0912	31.7795	31.4856	31.4656	31.5813	31.6863
RTN4	31.2234	31.1988	31.6757	31.8503	31.4901	31.3974	31.4295	32.1554	31.433	31.6118	31.6896	31.1661	31.5403	31.7643	31.5191	31.4161
CNN3	31.798	32.1084	31.4293	31.3731	31.4363	31.7792	31.7022	31.0455	31.8472	31.2837	31.6702	31.3228	31.3593	30.9065	31.7022	31.2295
HUWE1	31.421	31.4403	31.5695	31.4932	31.5319	31.544	31.5553	31.392	31.4203	31.5776	31.4924	31.7461	31.4805	31.7659	31.5498	31.6869
ST13_ST13P4_ST13P5	31.8346	31.7218	31.5141	31.4593	31.6228	31.8544	31.2835	31.4236	31.3045	31.3276	31.5868	31.6647	31.2801	31.569	31.6759	31.4146
PYGB	31.3064	31.27	31.5748	31.4368	31.3581	31.327	31.5823	31.6704	31.5755	31.8203	31.4409	31.551	31.6195	31.7704	31.5415	31.6593
SEP11	31.7736	31.5161	31.7171	31.3332	31.6491	31.5159	31.7007	31.2511	31.436	31.4109	31.516	31.6509	31.2045	31.5236	31.5712	31.566
SND1	31.4936	31.5948	31.3384	31.7103	31.5816	31.5126	31.5488	31.4874	31.5642	31.4357	31.726	31.579	31.3532	31.3004	31.4653	31.6816
GNAI2	31.2246	31.2792	31.6537	31.7582	31.2482	31.4089	31.5896	31.6386	31.1927	31.5092	31.6164	31.5978	31.3758	31.5115	31.6086	31.6776
MATR3	31.4753	31.442	31.4353	31.4797	31.289	31.2263	31.6676	31.6483	31.6751	31.6581	31.618	31.471	31.2767	31.4907	31.5311	31.5171
CNDP2	31.4058	31.521	31.4091	31.6128	31.362	31.524	31.4829	31.4159	31.2913	31.566	31.4929	31.5876	31.7123	31.5924	31.4965	31.5059
RBBP4	31.4179	31.3787	31.7869	31.5092	31.1836	31.3756	32.0814	31.1701	31.2725	30.9241	31.7307	31.9863	30.9389	31.1628	31.5845	31.7706
NPM1	31.4288	31.6324	31.532	31.4746	31.556	31.5808	31.4231	31.0934	31.5257	31.3409	31.7249	31.5546	31.6284	31.3666	31.4787	31.4269
SEP9	31.7622	31.6564	31.3414	31.4424	31.6872	31.7078	31.2236	31.3998	31.3998	31.4565	31.5162	31.3548	31.4137	31.3304	31.6126	31.4654
AHCY	31.4273	31.4348	31.6122	31.5469	31.2983	31.4807	31.7467	31.1146	31.2293	31.3823	31.7948	31.6805	31.3776	31.3461	31.6359	31.5389
PA2G4	31.5987	31.4361	31.7274	31.4317	31.533	31.3843	31.8253	31.2627	31.2668	31.3317	31.745	31.4718	31.4253	31.4427	31.3966	31.3795
PSMD3	31.4908	31.4964	31.477	31.4423	31.4904	31.5448	31.4134	31.4862	31.317	31.5981	31.4768	31.527	31.3114	31.6114	31.5492	31.5225
RHOA	31.4362	31.6055	31.5035	31.3992	31.498	31.5085	31.4298	31.4822	31.3119	31.5433	31.4682	31.5479	31.3362	31.5523	31.5908	31.4581
HNRNPL	31.4226	31.469	31.4077	31.7907	31.2367	31.3466	31.5219	31.4719	31.468	31.6461	31.7494	31.371	31.2954	31.3845	31.4938	31.2983
PAFAH1B1	31.2526	31.2166	31.6709	31.5113	31.3796	31.2878	31.4414	31.8268	31.3216	31.6152	31.1594	31.4854	31.3969	31.7097	31.4084	31.6482
MIF	31.4398	30.9828	30.8879	29.6222	31.7157	31.0023	30.5068	31.7663	31.0085	30.6739	29.7784	30.9682	33.1199	29.9507	30.8393	30.898
ANP32A	31.4695	31.6126	31.7565	31.3581	31.7421	31.6048	31.3974	31.2569	31.2319	31.1404	31.985	31.3073	31.535	31.2175	31.1929	31.3666
ILF3	31.3333	31.5079	31.5858	31.4774	31.3307	31.2291	31.4549	31.3417	31.4442	31.4552	31.6963	31.6116	31.2052	31.2778	31.4688	31.8275
EZR	31.2415	31.1569	31.3189	31.4556	31.2898	31.6054	31.1728	31.0384	31.651	31.3974	31.6803	31.1787	32.459	31.4125	31.3076	31.0659
ACTR1A	31.3969	31.1075	31.6283	31.5825	31.5367	31.3018	31.6008	31.599	31.2729	31.5661	31.4535	31.2877	31.3183	31.7301	31.3477	31.3599
SF3B1	31.4738	31.4722	31.4008	31.2594	31.4521	31.5761	31.6303	31.2831	31.2971	31.4086	31.4261	31.6084	31.3577	31.3782	31.5964	31.4712
COPA	31.501	31.4702	31.2293	31.4065	31.4742	31.4347	31.3665	31.4363	31.6284	31.4098	31.3227	31.5914	31.5067	31.4143	31.3911	31.5433
TAGLN2	31.7808	32.0392	29.683	30.2131	31.4098	31.805	29.7134	29.7369	32.5826	32.1139	29.7226	30.174	32.7173	31.8599	30.6506	30.0121
CTNNB1	31.215	31.2418	31.4686	31.6039	31.1393	31.4409	31.4542	31.4357	31.4282	31.215	31.5392	31.6989	31.5015	31.2339	31.6013	31.6592
KHDRBS1	31.6017	31.5338	31.4984	31.3975	31.6817	31.4262	31.4233	31.156	31.203	31.3666	31.6993	31.3946	31.3423	31.4083	31.3651	31.3841
SHMT2	31.6076	31.6687	31.2886	31.4339	31.5168	31.3873	31.3023	31.4173	31.3201	31.39	31.6417	31.3627	31.4427	31.0892	31.6276	31.3411
TUBB8	30.2338	31.8937	32.1802	26.8931	30.7018	31.0846	30.3314	32.5976	31.2107	31.6413	30.7302	31.724	32.0714	30.4563	31.5281	30.4696
KRT19	31.7259	32.0956	27.7584	29.5649	30.8162	31.8682	27.6868	29.28	31.887	31.3564	30.1998	29.4864	33.3725	31.4794	31.581	29.0171
AKR1B1	31.3996	31.4403	31.4843	31.4559	31.292	31.4078	31.6177	31.5987	31.2052	31.32	31.3901	31.4957	31.2609	31.17	31.6123	31.4264
USP5	31.2238	31.1819	31.4447	31.4675	31.2048	31.3231	31.5649	31.5248	31.1984	31.4094	31.5625	31.5358	31.3972	31.3562	31.5038	31.5411
DCTN2	31.3017	31.2628	31.5028	31.4007	31.4213	31.3626	31.3421	31.6955	31.2685	31.4068	31.4199	31.3251	31.4059	31.5236	31.3697	31.3735
ACTN1	31.4782	31.884	30.8895	30.9772	31.0345	31.5146	31.1663	30.3982	32.3652	31.6974	30.7869	31.2286	31.3972	31.1763	31.1837	31.025
PABPC1_PABPC3	31.2441	31.3731	31.502	31.3845	31.3668	31.3669	31.6392	31.3409	31.1472	31.3834	31.4297	31.2563	31.426	31.401	31.46	31.4674
RTCB	31.4443	31.5182	31.219	31.4307	31.4992	31.3794	31.3684	31.238	31.2648	31.436	31.6016	31.5073	31.2206	31.2602	31.391	31.2932
SARS	31.3703	31.331	31.3987	31.1693	31.4653	31.4315	31.3738	31.5017	31.3658	31.5083	31.3765	31.1236	31.4022	31.5731	31.2905	31.3106
DYNC1I2	31.1554	31.1523	31.6394	31.3744	31.1858	31.3347	31.2227	31.7356	31.1709	31.3421	31.4447	31.3466	31.2385	31.4202	31.4552	31.64
HNRNPM	31.4428	31.576	31.1855	31.3887	31.5162	31.2922	31.3755	31.3769	31.5162	31.4807	31.7744	30.9453	31.23	31.2462	31.3632	31.0792
CTNNA1	31.2646	31.4123	31.2813	31.3956	31.1939	31.4229	31.2572	31.3713	31.4054	31.2039	31.6793	31.3265	31.6789	31.0063	31.6263	31.309
TMPO	31.5057	31.2892	31.6229	31.5126	31.3693	31.3283	31.8544	31.06	30.7958	31.052	31.7804	31.4567	30.9253	31.2783	31.3769	31.2643
SLC3A2	31.3317	31.6466	30.9731	30.904	31.2186	31.4971	30.8895	31.3119	32.0806	31.7904	30.7175	30.8444	32.1179	31.3631	31.2329	30.7438
ACTR3	31.3382	31.462	31.3089	31.1294	31.2613	31.3187	31.3371	31.6365	31.5561	31.4691	31.2121	31.311	31.43	31.3469	31.3408	31.2652
ATP6V1A	31.2027	31.2213	31.0585	31.1916	31.3508	31.5562	31.0113	31.4058	31.361	31.6016	31.0348	31.3193	31.5726	31.627	31.3908	31.4269
SLC25A13	31.7192	31.2745	31.2409	31.2679	31.6905	31.4874	30.9271	31.5846	31.2164	31.2155	30.943	31.3623	31.2243	31.1631	31.5411	31.327
SNCG	31.029	30.7043	31.3418	31.1752	31.3577	30.7661	30.8674	31.3662	31.761	31.7516	31.6455	30.887	31.9484	31.3824	31.6603	31.024
KIF5B	31.4821	31.2041	31.3884	31.2809	31.4734	31.2507	31.36	31.3294	31.3075	31.2772	31.3727	31.3962	31.2017	31.3643	31.4474	31.3324
YARS	31.3448	31.3867	31.3036	31.2906	31.439	31.3046	31.42	31.1625	31.2206	31.4142	31.5009	31.3503	31.2622	31.4296	31.2971	31.3258
FKBP3	31.4584	31.0983	31.411	31.4008	31.2617	31.1836	31.6815	31.2264	31.2081	31.2178	31.6607	31.4591	30.9885	31.27	31.3262	31.334
DDX1	31.3891	31.5153	31.4015	31.3128	31.4258	31.3518	31.0821	31.4865	31.2486	31.2253	31.3752	31.4077	31.3166	31.1142	31.349	31.3009
STXBP1	30.8608	30.5367	31.4487	31.5383	31.1258	31.0038	31.0485	32.0817	31.0303	31.5301	31.0638	31.3266	31.1481	31.5649	31.3413	31.5959
KLC1	31.2092	30.8566	31.5261	31.4205	31.2607	31.167	31.1442	31.6551	31.1568	31.4821	31.3007	31.2694	31.255	31.5853	31.2681	31.4858
CAPZB	31.2623	31.307	31.3845	31.4712	31.4209	31.2093	31.2581	31.5853	31.326	31.2702	31.4801	31.1958	31.3176	31.1597	31.3198	31.2713
ARF4	31.3857	31.332	31.2966	31.085	31.4246	31.4707	31.0872	31.6449	31.3235	31.329	31.076	31.1969	31.3859	31.3688	31.2969	31.2601
TALDO1	31.3989	31.274	31.2853	31.2974	31.2826	31.327	31.1568	31.4043	31.204	31.2406	31.3674	31.3436	31.5162	31.3402	31.2914	31.2719
RPN2	31.3401	31.4746	31.3125	31.303	31.3353	31.4374	31.2223	31.2122	31.3937	31.3456	31.2761	30.9985	31.4325	31.2244	31.1674	31.0653
PTBP1	31.5254	31.6836	31.0913	31.1937	31.2345	31.4389	31.3963	30.6948	31.3947	31.1703	31.1312	31.3907	31.2497	30.9427	31.3926	31.1922
UGGT1	31.3617	31.337	31.2897	31.2304	31.3363	31.4008	31.1466	31.2573	31.2042	31.2893	30.8971	31.4047	31.2203	31.3795	31.2734	31.3193
CKAP5	31.1584	31.0906	31.4466	31.3786	31.2172	31.127	31.4591	31.4591	31.0298	31.217	31.4586	31.2706	30.9362	31.2855	31.4362	31.2862
SF3B3	31.2061	31.2248	31.307	31.2106	31.2739	31.3041	31.4532	31.0354	31.2138	31.1616	31.5417	31.3542	30.9909	31.2984	31.4453	31.2687
RAB1A	31.2677	31.1058	31.2948	31.4854	31.2733	31.1602	31.3237	31.4949	31.1291	31.1257	31.4912	31.0996	31.4077	31.2646	31.1561	31.0912
RAB7A	31.1753	31.2838	31.2517	31.2943	31.2228	31.2211	31.1392	31.5518	31.1929	31.2347	31.1811	31.2241	31.3077	31.2558	31.4148	31.2243
PSMC2	31.3657	31.2535	31.1835	31.3204	31.4385	31.2991	31.07	31.3556	31.1532	31.1914	31.224	31.2482	31.288	31.3207	31.2621	31.1836
SCRN1	31.2594	31.264	31.258	31.2782	31.2664	31.3147	31.013	31.5027	31.1565	31.4595	31.0547	30.989	31.2997	31.4533	31.1864	31.254
LASP1	31.1514	31.5879	31.0492	30.9766	30.7432	31.4561	31.1579	31.1	31.8482	31.2667	31.0383	31.2737	31.4784	31.2451	31.0591	31.0821
HIST1H2AJ_HIST1H2AH_HIST1H2AC_HIST3H2A_HIST1H2AD_HIST1H2AG_HIST1H2AB_H2AFJ	30.8649	30.8775	31.6785	31.1918	31.2049	30.6774	31.4679	31.262	31.191	31.1408	31.5476	31.4921	29.9361	31.1381	31.4416	31.7518
HIST1H3A	31.0543	31.3093	31.7632	31.336	31.2649	30.9833	31.2394	31.2331	31.2093	31.0064	31.4161	31.2603	30.9366	30.8257	31.4004	31.2945
GMPS	31.3848	31.2101	31.369	31.4021	31.3378	31.2508	31.5133	30.9476	30.8952	30.8807	31.5336	31.4042	30.956	30.9011	31.3073	31.3095
FABP5	31.1716	31.7444	30.8635	30.746	31.1284	31.5644	30.7089	30.8955	32.0183	31.5598	31.0749	30.4687	31.8887	31.2811	30.8376	30.4519
VPS35	31.0986	31.0399	31.2731	31.2823	31.218	30.9683	31.32	31.4607	31.2817	31.0705	31.446	31.3431	31.1094	31.1932	31.2621	31.3817
WARS	31.3579	31.5501	30.8849	30.8901	31.2946	31.4424	30.8044	31.0611	31.7131	31.563	30.6826	30.9354	31.6925	31.2713	31.0199	30.922
HN1	30.7487	30.9787	31.478	31.3238	31.0155	31.076	31.4927	31.2656	30.8346	31.2883	31.3499	31.3916	30.8542	31.4672	31.1007	31.3502
PSMC4	31.396	31.1453	31.1787	31.1311	31.2272	31.3874	31.1649	31.0994	31.1377	31.2436	31.124	31.0923	31.2247	31.4411	31.1077	31.1548
PSMC1	31.1125	31.2499	31.0804	31.1537	31.3032	31.2476	31.0809	31.2919	31.0752	31.3204	31.0728	31.2312	31.1846	31.2719	31.242	31.0593
RUVBL1	31.1609	31.2209	31.3211	31.0574	31.1678	31.1989	31.37	30.9076	31.0952	31.0514	31.3543	31.3698	30.9969	31.2181	31.1262	31.3079
ANK2	30.8223	30.5126	31.4043	31.1712	31.0753	30.9446	30.9671	31.6125	31.0203	31.2965	31.226	31.2031	30.9632	31.3747	31.1714	31.5582
AKR1A1	31.1433	31.3022	31.3213	31.194	31.4116	31.133	31.1202	31.3078	31.0321	31.1329	31.1994	31.1029	31.2451	30.988	31.0754	31.1213
DCLK1	30.5868	30.2497	31.4904	31.3873	30.8362	30.8026	31.2383	31.7912	31.1739	31.335	31.1179	30.9114	31.33	31.4785	30.9553	31.1309
MARCKSL1	30.7342	30.6925	31.7407	31.5718	30.6551	30.6943	31.9649	31.3327	30.7629	30.8493	31.7656	31.1301	30.733	30.9441	30.9219	31.0958
GART	31.1396	31.0633	31.304	31.2181	31.2469	31.1507	31.393	30.8695	30.9767	31.1224	31.2096	31.2805	31.1695	31.2646	31.0962	31.2362
HSPH1	31.1682	31.0522	30.9879	31.3589	31.355	31.274	31.2043	31.4536	30.9363	31.0942	31.537	30.9212	30.9248	31.0852	31.2608	30.9215
COPB1	31.221	31.162	30.9442	31.0517	31.1997	31.1913	30.9841	31.2309	31.3522	31.1532	31.0273	31.2585	31.186	31.2201	31.11	31.2683
RAB11B_RAB11A	31.1748	31.0501	31.1807	31.2384	31.1831	31.0257	31.2188	31.2191	30.987	31.0718	31.0625	31.0754	31.3286	31.21	31.2205	31.0684
LMNB2	31.2423	31.2092	31.2639	31.0503	31.2579	31.0631	31.3137	30.8939	31.2129	31.0191	31.1624	31.3318	30.9199	30.9902	31.0358	31.1022
MDH1	31.0562	31.1711	31.4374	31.2882	31.177	31.0316	31.2269	30.905	31.269	31.3266	30.2924	31.0475	31.1657	31.4282	30.938	31.0316
PREP	31.0829	30.9942	31.2193	31.3264	31.2221	31.0169	30.7487	31.5629	30.7768	31.0146	30.9479	31.1915	31.0369	31.1245	31.2577	31.1914
PRDX3	31.217	31.4116	30.8678	30.8862	31.1987	31.2054	30.9066	30.9776	31.3074	31.3274	31.0072	31.1954	31.0001	31.11	31.1929	30.879
NAP1L1	31.3421	30.9052	31.3023	31.2779	31.3898	31.4482	31.6669	30.6706	30.4835	30.5442	31.0857	31.3558	30.6524	30.8782	31.1804	30.945
FH	31.1821	31.2712	30.8344	31.1857	31.1003	31.3518	30.8529	31.104	31.1323	31.0201	31.1279	31.0661	31.1013	31.0107	31.2604	31.1035
DYNC1LI1	31.046	30.7991	31.1439	31.1764	31.0367	30.9539	31.1164	31.4575	30.7643	31.0999	31.1249	31.1736	30.9099	31.1131	31.1944	31.322
RTN1	30.6418	30.2522	31.147	31.3058	30.6975	30.5013	31.156	31.801	30.9205	31.361	31.4824	30.8973	30.9842	31.3402	31.0552	31.1987
ECHS1	31.1528	31.1796	30.8604	30.9998	31.0983	31.1624	30.9789	31.1384	31.0902	30.872	31.1891	31.2869	30.851	30.847	31.4342	31.3389
NAP1L4	31.0848	30.9577	31.2701	31.2769	31.0541	31.0338	31.579	31.1313	30.8599	30.9789	30.8071	31.3813	30.844	31.0856	30.6087	31.259
GLUD1_GLUD2	31.0248	31.1988	31.0032	30.9073	31.1326	31.3363	30.9841	30.8574	31.1759	31.2728	31.2433	31.0807	31.0619	31.0228	31.2089	30.7946
IARS	31.0291	31.1433	31.0863	30.9363	31.1501	31.0675	31.2284	30.8846	30.9562	31.0393	31.2894	31.2186	30.8914	31.1783	31.0131	31.1797
RANBP1	30.8788	31.0537	31.388	31.2189	31.0249	30.9256	31.5153	31.0199	30.7549	30.7148	31.5565	31.1973	30.8219	30.5106	31.0635	31.2008
ARPC2	31.0788	31.0454	30.9815	31.1576	31.0342	30.9296	30.9171	31.3923	31.3443	31.1709	30.6946	31.0307	31.0611	31.2719	30.9597	31.1023
PPP1CA	31.1298	31.0983	30.9839	31.1548	31.127	31.0278	30.8733	31.1549	30.7642	30.9022	30.2848	31.3192	31.1883	31.0498	31.2501	31.3221
AP2A2	30.8589	30.9491	31.0998	30.9941	31.1783	30.885	30.8488	31.2967	31.1819	31.087	30.9312	31.1381	31.0898	31.1254	31.1696	31.2069
CACYBP	31.3133	30.8543	31.2209	31.2016	31.2783	31.0593	31.4066	30.785	30.6216	31.0331	30.8079	31.2375	30.8134	31.1866	31.0905	30.944
API5	31.1836	31.0804	31.1877	31.0152	31.1594	31.2243	31.189	30.9611	30.8502	31.0734	31.1019	31.0633	31.1151	31.0861	30.8843	30.9029
CAPZA1	31.1647	30.9375	31.158	30.9205	31.0749	31.0226	30.9174	31.2716	31.0451	31.1237	31.0518	31.1169	31.1035	30.9377	31.0981	31.1235
PLS3	31.3447	31.4327	29.346	30.3019	31.0503	31.5573	29.3176	29.4125	32.0197	31.7793	30.3228	29.6985	32.2235	31.5306	30.5992	29.4046
HDLBP	31.1888	31.3343	30.7592	30.9301	31.1396	31.1611	30.8935	30.8044	31.3835	31.1195	31.024	30.9423	31.1709	31.09	30.8596	30.8968
CTSD	31.0302	31.4416	30.8558	31.0026	31.0494	30.9398	30.7217	31.41	31.4605	31.1913	30.5726	30.901	31.3238	30.7192	30.9136	30.9272
GLOD4	31.064	31.1894	31.0402	30.9916	31.0675	31.1118	30.8473	31.0192	30.8984	31.038	31.1317	31.028	31.1287	31.0205	31.1406	31.0521
IQGAP1	31.0654	31.1485	30.5331	30.65	30.9057	31.1816	30.7409	29.9783	31.4828	31.1943	30.921	31.163	31.9103	31.208	30.668	30.8707
PRPS1	31.1964	31.0812	30.6343	31.3279	31.1099	31.1648	30.4948	30.7859	30.8017	31.1172	31.6477	30.5696	30.9676	31.2321	31.4835	30.4144
STRAP	30.9326	30.9797	31.0202	31.2317	31.1195	31.0551	31.3271	30.8189	31.0569	30.9015	31.2736	31.0458	30.6624	30.9652	31.015	31.1172
SEP7	31.108	30.9623	31.0169	31.1852	30.9226	31.0061	31.2309	31.0983	30.9416	31.0607	30.9491	31.1287	30.7726	31.0532	31.1033	31.0403
HADHA	31.1537	31.185	31.0537	31.1438	31.1197	30.8923	31.0107	30.9014	30.8801	30.7916	30.9125	31.2756	30.8276	30.7974	31.4224	31.0252
HSPB1	31.5555	31.6428	30.089	30.2657	31.5581	31.5253	29.7111	30.3206	31.6778	31.1918	30.3726	30.6702	31.4955	30.6288	31.281	30.0898
ATP2A2	31.1413	31.1576	30.9564	30.8096	31.0259	31.1996	31.0839	30.6768	31.0991	31.0775	31.0803	30.9469	31.0441	31.0422	31.0537	30.8056
PSMD13	31.1259	31.0334	30.7574	30.9256	31.1585	31.0964	30.8547	31.0598	30.9308	31.1116	30.9454	31.0374	31.0134	31.1852	31.0094	30.9717
RAD23B	31.1785	31.0659	30.8512	30.7948	31.2773	31.1041	30.8235	30.9025	30.8347	31.0138	31.0715	30.9634	31.0898	31.1415	31.0837	30.8911
PAK2	30.8642	30.801	31.1056	30.9941	30.8597	30.8495	31.2857	31.113	30.9268	31.1384	31.3124	30.8585	30.8316	31.1036	30.9057	30.9862
CS	31.0378	30.9968	30.908	30.8124	31.0425	30.828	30.9052	31.1317	31.06	31.0647	30.9408	30.8	31.0733	31.2277	31.0225	31.007
MGEA5	30.9769	30.8224	30.9769	31.0013	31.0436	31.0322	30.9206	31.1898	30.8933	31.0791	30.6428	31.0898	30.9902	31.0175	30.9123	31.1803
VGF	30.2834	30.2654	30.8501	30.9119	30.5537	30.9417	31.0377	31.4536	31.2302	31.5124	31.2547	29.8684	31.263	31.5314	30.6229	30.5588
GLO1	31.1532	31.0623	31.0274	31.1366	31.1693	31.2907	31.0902	30.7733	30.6952	30.6486	31.1724	30.7355	30.9515	30.8514	31.0263	30.8172
RPL10A	30.7797	31.232	31.0284	30.9532	30.9572	31.2248	30.9993	30.708	30.9705	30.7814	31.51	30.8358	30.982	30.8987	30.9571	30.6738
TBCB	30.7699	30.5941	31.1904	31.0712	30.6663	30.93	31.2083	30.9028	30.8277	30.9249	31.1918	31.0275	30.8274	30.98	31.1238	31.206
CLIC4	31.1061	31.0316	30.7523	30.9641	30.7409	31.1893	30.9557	30.5403	31.161	31.0162	31.0868	31.088	31.0569	30.9366	30.8636	30.7797
EIF4G1	30.9621	31.0954	30.8776	30.9479	30.9634	31.0807	31.0172	30.8192	30.9347	30.9704	31.0909	30.8451	30.9413	31.056	31.0743	30.8794
KTN1	30.8465	31.0824	30.8457	30.7879	30.9426	30.9493	30.8187	30.9801	31.1794	30.9827	31.0787	31.0766	30.8362	31.0311	30.9932	31.0697
H2AFX_HIST1H2AA_H2AFJ	30.6663	30.5614	31.0497	31.3092	31.0547	30.4538	30.6837	31.2804	30.8627	31.1136	31.488	31.0103	30.5964	30.5934	30.8392	31.2033
NNT	30.9756	30.7834	30.8634	30.6507	31.0804	30.8292	30.7397	30.9744	30.8835	31.4457	30.7446	30.7219	30.9105	31.549	30.8499	30.7135
RARS	31.0743	31.0944	30.7921	30.6758	31.1022	31.1008	30.7815	30.8192	31.0109	31.0042	30.8506	30.9983	31.0212	30.9883	30.8831	30.8563
ATP5O	30.943	30.9658	30.8783	30.6869	31.1897	31.0933	30.8108	30.9588	30.9494	31.2996	30.9528	30.6805	30.7749	31.1149	30.9446	30.6095
C14orf166	31.0194	31.0618	30.899	30.9632	31.0605	30.7957	30.7666	30.8415	30.9457	30.7876	31.0759	31.0127	30.9201	30.8048	31.0404	30.9251
S100A11	31.1968	31.4039	28.8108	29.6876	30.7787	31.0315	28.3905	30.3045	32.1324	31.604	29.5833	29.987	32.3127	31.05	30.4337	29.7667
HSPA6_HSPA7	31.0347	30.8999	31.1052	31.1762	31.1726	30.7462	30.9925	31.1341	30.8011	30.569	30.6824	31.0489	30.8584	30.245	30.9451	31.1308
OLA1	30.9881	30.7802	30.8042	30.961	30.9345	30.9153	30.968	31.1361	30.669	30.8231	31.1211	30.9737	30.9101	30.8191	31.0906	30.8406
RCC2	31.1046	31.0693	30.8642	30.707	31.147	31.0388	31.2482	30.1595	30.5157	30.9847	31.1075	31.1098	30.6541	30.9419	30.7875	30.9054
BCAT1	30.7064	30.8097	31.3348	30.8663	30.5801	30.6611	31.2278	30.8865	30.8654	30.5609	30.9092	31.0075	31.0677	30.4512	31.3197	31.0998
SF3B2	31.0357	31.0725	30.9084	30.785	30.9927	30.8578	30.9779	30.7963	30.9024	30.7959	31.1867	30.959	30.572	30.7781	30.9874	30.9574
SERPINB9	30.8902	31.1571	29.4703	29.828	30.7046	30.9847	28.9079	30.4155	31.5382	31.8076	29.8107	30.1926	32.2238	31.6266	30.3612	29.9802
RUVBL2	30.8889	30.8176	31.0212	30.9495	30.9469	30.9195	31.1122	30.7929	30.6248	30.7736	31.1142	31.0385	30.7385	30.9417	30.9441	30.8005
NSF	30.6282	30.7013	30.9342	30.7548	30.771	30.8163	30.7178	31.0484	30.8774	31.1186	31.0249	30.9527	30.9257	31.2269	30.8594	30.9838
UBA2	30.9729	30.9651	30.9384	30.9494	30.886	31.1024	30.943	30.8755	30.7219	30.6056	31.0521	31.0231	30.8148	30.6785	30.9309	30.906
RNH1	30.869	30.9981	30.9524	30.7816	30.9607	31.0322	30.7982	31.0355	30.8651	30.8695	30.6129	31.001	31.0228	30.7233	30.936	30.8918
STMN2	30.7908	30.151	31.2125	31.2836	30.0844	30.4315	30.8729	31.5056	30.6778	30.8505	30.2427	31.0839	30.9224	31.2089	30.7291	31.1392
ACOT7	30.2704	30.3606	31.1861	31.2488	30.4233	30.5263	31.2133	31.3841	30.7459	30.9313	31.071	30.8008	30.6295	30.9901	30.6949	31.0413
PSMC5	30.92	30.8364	30.6594	30.8638	30.9552	31.0526	30.637	31.0018	30.6997	30.9451	30.9836	30.8783	31.0247	30.997	30.8605	30.7243
IMPDH2	30.9347	30.9656	31.0925	30.7181	30.9824	30.8699	31.2212	30.3224	30.7541	30.9087	30.5975	31.1431	30.6873	30.9069	30.8598	30.9142
MARS	30.908	30.9311	30.889	30.6628	30.9794	30.8348	30.905	30.8106	30.7833	30.832	31.0297	31.0161	30.6687	31.0166	30.9291	30.8848
TPT1	31.1296	30.8585	30.9261	30.5306	31.0198	31.1209	30.8408	30.8463	30.6637	30.7653	31.0503	30.7395	30.7809	30.8404	31.027	30.7027
LTA4H	31.0398	31.085	30.6956	30.6968	31.0166	30.9851	30.7404	30.517	30.9115	31.0539	30.8288	30.8445	30.9413	31.0093	30.8088	30.7013
TARS	30.8882	30.8849	30.7861	30.874	30.974	30.8853	30.9803	30.7527	30.7138	30.8597	30.9873	30.989	30.6882	30.8529	30.8944	30.8426
TAGLN3	30.1775	29.8455	31.1562	30.9085	30.7062	30.4903	30.4092	31.361	30.5318	31.325	30.8033	30.6636	30.8811	31.496	30.6247	31.0167
DARS	30.9347	30.9032	30.816	30.5918	31.0812	30.8721	30.8737	30.5768	30.7149	30.7218	31.1251	30.9736	30.8608	30.8266	30.8597	30.946
HSD17B10	30.9436	30.9797	30.7132	30.6632	31.0264	30.8658	30.6495	30.872	30.6784	30.5792	31.4004	30.6707	30.7979	30.487	31.4606	30.4876
MTHFD1	30.9175	30.7752	30.843	31.0256	30.7808	30.8234	31.1278	30.2203	30.6053	30.7193	31.1702	30.9598	30.9966	30.8082	30.7892	30.7788
DLD	30.8866	30.9434	30.6484	30.5046	30.8784	31.0616	30.5106	30.6201	30.9366	31.0944	30.6133	30.9333	30.7074	31.0165	31.0195	30.9869
ARPC1A	30.7743	30.571	30.8313	30.9087	30.868	30.8431	30.8189	31.1244	30.7	30.761	30.8885	30.798	30.5633	30.867	30.9977	31.0113
FKBP1A_FKBP12-Exip2	30.7551	30.785	30.7936	31.0187	30.9472	31.0608	30.6623	31.079	31.0015	30.9709	30.276	30.7807	30.7772	30.7349	30.8576	30.7434
PLIN3	30.951	31.2716	30.6471	30.6571	30.7978	31.2096	30.6459	29.7411	30.9305	30.8261	30.7394	31.1037	30.8721	30.4878	30.8782	30.7637
NSFL1C	30.8785	30.7718	30.9207	30.9457	30.9113	30.9737	30.7451	30.7681	30.7072	30.709	30.702	30.9225	30.8169	30.8157	30.9192	30.8631
ADD1	30.689	30.5522	30.9275	30.9236	30.7638	30.7602	30.7502	31.2083	30.5947	30.7364	30.7835	30.8909	30.8196	30.8439	30.7634	31.0957
RTN3	30.5869	30.3868	31.0749	30.7161	30.6303	30.601	30.86	30.9768	31.2051	31.0043	30.4871	30.7202	31.1379	31.3183	30.4309	30.5969
SUMO2	30.8896	30.8847	31.0611	30.5665	30.8666	30.7306	30.9721	30.8561	30.5553	30.6686	31.0495	31.0606	29.2136	30.8793	30.9062	30.9418
HIST1H1E	30.7186	31.1007	30.9956	30.5307	31.0967	30.8152	30.3707	30.6634	30.4497	30.7878	30.9612	30.666	30.6975	30.8938	30.8621	31.1249
PFKM	30.5581	30.3747	31.0221	30.8197	30.6289	30.7181	30.779	30.9405	30.5365	30.7672	30.8544	31.0465	30.7804	30.8702	30.8228	31.144
RANBP2	30.9122	30.8703	30.7779	30.6695	30.7674	30.857	30.9145	30.6593	30.798	30.866	30.8761	30.8184	30.8159	30.9277	30.6118	30.7311
ACTC1	31.5411	31.8484	29.0826	29.1628	30.64	31.0543	29.3197	28.5308	31.8079	31.3023	29.9827	29.4597	30.8188	30.5649	30.9198	29.0941
UBE2N_UBE2NL	30.8311	30.6894	30.8987	30.7784	30.8591	30.7994	30.8477	30.6034	30.5724	30.773	30.8258	30.9774	30.8053	30.599	30.9439	30.9725
NIPSNAP1	30.5744	30.8468	30.9459	30.8857	30.4922	30.8302	30.9001	30.6172	30.8405	30.9494	30.7143	30.8671	31.2178	30.4571	30.7798	30.6411
ATP5C1	30.8526	30.8388	30.7022	30.4943	30.8426	30.8526	30.6923	30.8571	30.8332	31.0103	30.6489	30.7411	30.828	30.9912	30.7842	30.6758
SEC31A	30.811	30.9349	30.7104	30.7028	30.9819	30.7418	30.6858	30.8375	30.9079	30.6851	30.6372	31.0065	30.55	30.7687	30.6957	31.0004
DSTN	30.6737	30.9975	30.6537	30.6889	30.6591	30.7682	30.5383	30.7986	31.2547	31.1072	30.6527	30.493	31.1652	30.8836	30.5706	30.4745
CAPZA2	30.8534	30.9502	30.7684	30.6169	30.879	30.5881	30.8592	31.0764	30.7978	30.803	30.8548	30.7108	30.5644	30.7418	30.83	30.7512
NAPA	31.0149	30.6175	30.6878	30.6647	31.0851	30.931	30.5734	30.9563	30.7029	30.7747	30.8713	30.5249	30.7434	30.8201	30.7993	30.6806
PGRMC1	30.7501	30.6008	30.8101	31.4949	30.605	30.7509	30.6753	31.3499	30.4217	30.7608	30.3047	30.7027	30.5127	31.0367	30.649	30.5651
FDPS	30.6917	30.6308	31.1451	30.7942	30.5859	30.6279	31.4879	30.9465	30.4184	30.2547	31.2853	30.9082	30.1967	30.2982	30.7835	30.7227
CTTN	30.7653	31.0126	30.6067	30.6995	30.5866	30.7752	30.5291	31.0391	30.9457	30.8474	30.7707	30.6695	30.9692	30.8768	30.6643	30.6097
RPS16_ZNF90	30.9887	30.7918	30.9583	30.6671	31.0524	30.6799	30.8612	30.561	30.5301	30.6708	30.859	30.8473	30.645	30.5998	30.7524	30.8541
RCN1	30.6925	31.0513	30.724	31.028	30.8566	30.96	30.7926	30.881	30.836	30.6446	30.9071	30.6498	30.3322	30.3937	30.6852	30.6458
HMGCS1	29.9275	29.7992	31.2483	31.1641	29.9851	30.2404	32.2195	31.0525	29.6349	29.55	31.8992	30.5062	29.346	29.8027	30.7847	30.6071
CTNND1	30.6602	30.5807	30.6266	30.6185	30.6418	30.9318	30.6157	30.8108	30.8406	30.8522	30.7438	30.7036	30.909	30.815	30.896	30.7649
GTF2I	30.5856	30.5814	30.9489	30.9488	30.659	30.6902	31.1046	30.4699	30.3071	30.3576	31.1572	30.9342	30.3258	30.4538	30.8723	30.8656
CNN2	30.9494	31.3768	29.9667	30.2746	30.4834	31.2642	30.4702	29.6596	31.2852	30.8779	30.6427	30.5597	30.9395	30.489	30.6174	30.3127
NUTF2	30.7559	31.0357	30.5703	30.5632	30.8869	31.0947	30.4596	30.9335	30.6625	30.457	30.3721	30.9696	30.9967	29.9437	30.7447	30.6187
RPL11	30.7145	30.756	30.7777	30.8647	30.7566	30.5954	30.8897	30.6054	30.6302	30.6816	30.8695	30.7809	30.6477	30.2931	30.8369	30.6974
PSMD7	30.8768	30.7348	30.833	30.4827	30.9226	30.6563	30.6243	30.7219	30.5929	30.8174	30.751	30.5871	30.6105	30.7086	30.8434	30.6696
MTPN	30.9446	30.5155	30.5659	31.1398	30.8012	31.1209	30.2996	30.7096	30.6895	30.5342	30.5885	30.6694	30.6699	30.4608	30.7236	30.7774
UGP2	30.3513	30.7027	30.6499	30.4382	30.3591	30.7244	30.5288	30.3237	30.977	31.0458	30.3967	31.0094	31.3401	31.1538	30.4182	30.4089
PSMA7	31.0082	30.49	30.5077	30.3923	31.0648	30.9242	30.0234	30.735	30.0044	30.1862	29.4338	30.9404	30.5181	31.0721	30.8559	30.9145
CHD4	30.8647	30.7468	30.7476	30.6368	30.8218	30.8024	30.8419	30.4754	30.4792	30.4886	30.8668	30.8256	30.4504	30.6869	30.7861	30.8006
UGDH	30.5573	30.817	30.8385	30.7939	30.6571	30.8363	30.8844	30.109	30.5813	30.4881	30.8008	31.0599	30.6685	30.4548	30.5682	30.9691
HNRNPA3	30.4221	30.5897	30.5561	30.5752	30.662	30.5121	30.6187	30.8388	30.6967	30.7883	31.1004	30.5053	30.445	30.8551	30.9112	31.0443
TCEB2	30.805	30.7374	30.6834	30.555	30.8267	30.7373	30.6979	30.5702	30.6229	30.7127	30.7544	30.8047	30.5446	30.7358	30.7953	30.7716
KARS	30.7452	30.6781	30.5847	30.7302	30.6737	30.8277	30.8796	30.4909	30.6028	30.7232	30.8387	30.7417	30.6537	30.8253	30.7092	30.6085
PSMC6	30.7612	30.6461	30.6215	30.6892	30.8072	30.9088	30.5595	30.6506	30.6935	30.6089	30.6715	30.7252	30.778	30.7362	30.7598	30.6301
SARNP	30.7584	30.8517	30.7232	30.5507	30.737	30.7722	30.7089	30.6718	30.6048	30.6568	30.9721	30.5712	30.351	30.7214	30.7494	30.6061
GSN	30.8625	30.2393	29.9124	30.2599	30.9801	30.9423	29.5288	29.7908	31.0948	31.5187	30.1739	30.4805	31.4462	31.2945	30.2131	30.2201
L1CAM	30.5203	30.0298	30.7845	30.7661	30.6019	30.5551	30.2155	31.3463	30.5168	30.5986	30.4851	30.7534	30.5296	30.555	30.9607	31.0242
PDCD6IP	30.69	30.6842	30.5902	30.6312	30.6797	30.6251	30.6717	30.4981	30.7362	30.8086	30.7018	30.7367	30.9213	30.866	30.5255	30.6305
HDGF	30.8103	30.9315	30.7894	30.4845	30.7374	30.9678	30.7353	30.2585	30.399	30.5603	30.9687	30.6513	30.6515	30.6709	30.6761	30.536
PSMA1	31.0102	30.59	30.5435	30.2495	31.0156	30.9685	30.0825	30.9133	30.2478	30.4284	29.6967	30.7787	30.5283	30.8391	30.7407	30.893
LMAN1	30.6582	31.2058	30.3344	30.5533	30.9314	30.9729	30.2772	30.2802	31.0951	30.8411	30.5784	30.5511	30.6141	30.5821	30.5178	30.3424
USP14	30.6087	30.7105	30.6842	30.7061	30.6069	30.6947	30.5073	30.7587	30.7616	30.8398	30.6087	30.5049	30.9641	30.7271	30.582	30.5646
SLC25A3	30.9035	30.7193	30.5936	30.742	30.9197	30.829	30.2824	30.951	30.7143	30.631	30.2548	30.3715	30.486	30.7866	30.8288	30.5476
NARS	30.7595	30.8112	30.6244	30.5922	30.6909	30.7153	30.6879	30.5991	30.5356	30.6978	30.5255	30.8045	30.7002	30.7124	30.7414	30.5829
CDC42	30.6071	30.5502	30.5356	30.6074	30.5207	30.7809	30.843	30.7201	30.6682	30.6357	30.911	30.6373	30.8285	30.6746	30.5179	30.62
EIF2S3_EIF2S3L	30.5424	30.6423	30.6671	30.7246	30.5146	30.5313	30.7887	30.7151	30.6419	30.6166	31.1398	30.6169	30.5738	30.5129	30.5247	30.6018
RPS28	30.5838	30.7758	30.583	30.5977	30.5497	30.7248	30.8917	30.6128	30.4669	30.6354	30.5936	30.8153	30.5204	30.6276	30.7132	30.7903
RAC1	30.371	30.4586	30.6131	30.5165	30.4355	30.8345	30.9778	30.5081	30.7152	30.7674	30.9397	30.7424	30.3579	30.777	30.7059	30.6381
COPS4	30.5857	30.6911	30.5216	30.5681	30.6959	30.6069	30.6747	30.6408	30.6534	30.6692	30.8743	30.7124	30.5017	30.6938	30.6219	30.6955
TNPO1	30.8492	30.6058	30.6383	30.56	30.9355	30.677	30.6869	30.6218	30.2972	30.4432	30.597	30.8289	30.609	30.4761	30.8037	30.613
RPS20	30.7503	30.5748	30.7811	30.3014	30.8934	30.7118	30.8265	30.2806	30.6145	30.8202	30.96	30.6249	30.342	30.7036	30.5221	30.3464
RAB6B	30.2101	30.2161	30.7253	30.5864	30.473	30.3692	30.3677	30.9992	30.5551	30.7306	30.6286	30.5959	30.8118	31.0472	30.7031	30.7653
RAB2A	30.5216	30.3262	30.7823	30.5048	30.5026	30.5595	30.5626	30.9623	30.5762	30.7216	30.5055	30.6027	30.6058	30.9101	30.5541	30.8273
SPTBN2	30.6617	30.6196	30.7182	30.4916	30.8598	30.5548	30.3822	30.7711	30.4976	30.8689	30.7195	30.1963	30.663	30.9972	30.4921	30.4893
PPA1	30.422	30.7667	30.8114	30.71	30.3669	30.6485	31.0256	30.4909	30.599	30.3959	31.1348	30.4193	30.5349	30.3796	30.6541	30.5092
SGTA	30.6423	30.4287	30.5937	30.8527	30.6799	30.7059	30.8434	30.6176	30.2239	30.4992	30.7299	30.8116	30.4509	30.6541	30.3825	30.8171
CSTB	30.7907	31.0552	30.4693	30.6719	30.5267	30.7098	30.1708	30.3376	30.7928	31.0118	28.4016	30.7474	30.6806	30.7424	30.69	30.4869
UQCRC2	30.5737	30.6419	30.7542	30.5173	30.6523	30.6301	30.6715	30.837	30.6099	30.4565	30.7204	30.7491	30.4482	30.5021	30.5878	30.6205
RUFY3	30.1335	29.8295	30.8902	30.649	30.3424	30.0821	30.511	31.1734	30.3983	30.7468	30.9024	30.4756	30.5527	30.8152	30.7194	30.8807
IGF2BP1	30.4877	30.7466	30.6174	30.528	30.8977	30.4409	30.5957	30.4617	30.3449	30.4698	31.0367	30.5329	30.34	30.4658	30.751	30.949
HMGB3	30.6535	30.6028	30.7333	30.7898	30.392	30.636	31.1695	30.3509	30.3005	30.2475	31.1543	30.6106	30.3683	30.6585	30.3873	30.2921
HNRNPC	30.065	30.1225	30.7311	30.1556	30.5394	30.3687	30.8826	30.525	30.3062	30.3225	31.0302	30.3999	30.4783	30.6052	30.9347	31.0811
LARS	30.6865	30.4762	30.636	30.5962	30.6254	30.5936	30.8422	30.4182	30.4046	30.6165	30.5448	30.7932	30.5045	30.5986	30.578	30.7649
PFAS	30.4898	30.5205	30.8468	30.6182	30.4674	30.4705	31.0248	30.2528	30.3225	30.4793	30.8238	30.7829	30.4056	30.5478	30.6581	30.7435
GSPT1	30.7418	30.5988	30.4266	30.6406	30.7843	30.506	30.4016	30.8049	30.5025	30.4939	30.9512	30.4436	30.3993	30.5536	30.7461	30.5634
ARF3	30.6527	30.6906	30.322	30.5727	30.4811	30.8126	30.3607	30.8405	30.5191	30.3841	30.5413	30.5767	31.0212	30.4945	30.5649	30.5539
ANP32B	30.7754	30.7508	30.526	30.5893	30.7043	30.5868	30.9628	30.4414	30.2354	30.37	30.73	30.7813	30.1767	30.2881	30.7565	30.6358
RPLP1	30.0188	30.8738	30.7171	30.5502	30.0229	30.1184	30.4459	30.6276	31.0081	30.7336	30.4587	30.6807	30.7796	30.4468	30.7839	30.7233
ATP5F1	30.4276	30.3788	30.6035	30.8108	30.703	30.6433	30.3712	30.7425	30.5912	30.8363	30.3879	30.4724	30.5272	30.7847	30.5076	30.54
EEA1	30.6352	30.9393	30.1697	30.322	30.6946	30.625	30.2322	30.2805	30.8983	30.8422	30.6013	30.3707	30.7811	30.8643	30.5309	30.3154
RPS19	30.6683	30.5793	30.6785	30.6122	30.5143	30.4185	30.7611	30.6162	30.5532	30.5903	30.9203	30.6078	30.5373	30.1786	30.3747	30.4701
ALDH2	30.4342	30.6766	30.4859	30.8617	30.3914	30.794	30.5271	30.7812	30.4893	30.6673	30.7243	30.4471	30.3508	30.6375	30.5594	30.4459
DYNLL1	30.697	30.4651	30.7339	30.545	30.7959	30.4322	30.6238	30.8108	30.4109	30.6366	30.258	30.6024	30.1949	30.7338	30.4471	30.7687
RPS7	30.5489	30.7284	30.4575	30.4338	30.7431	30.5214	30.9024	30.2579	30.4471	30.5623	31.0097	30.4803	30.4837	30.4644	30.6306	30.5063
RPL4	30.46	30.6607	30.524	30.4352	30.7867	30.6903	30.54	30.1385	30.2384	30.5465	30.9714	30.5077	30.6713	30.6337	30.6704	30.6364
NAMPT	30.5525	30.9335	30.5856	30.6625	30.5458	30.7306	30.5107	30.1702	30.6625	30.5895	30.562	30.3616	30.899	30.3272	30.5789	30.3718
TBCA	30.6543	30.4497	30.7096	30.966	30.505	30.5139	30.7961	30.8142	30.3962	30.4143	30.7951	30.3571	30.542	30.4247	30.4828	30.2525
SAE1	30.7738	30.6667	30.6759	30.7751	30.5868	30.7887	30.7484	30.3564	30.2657	30.2788	30.6101	30.625	30.2836	30.3999	30.688	30.5961
COPB2	30.6255	30.763	30.3117	30.5423	30.4526	30.606	30.6649	30.5188	30.7309	30.4583	30.6458	30.6966	30.7106	30.4232	30.5407	30.519
APMAP	30.9637	30.6934	30.3915	30.6861	31.0125	30.817	29.9905	30.7428	30.1669	30.704	29.89	30.4204	30.4967	30.721	30.5062	30.4407
USO1	30.673	30.6755	30.383	30.3933	30.7782	30.7366	30.3525	30.323	30.7103	30.6642	30.2801	30.6927	30.74	30.61	30.4905	30.6233
PRMT1	30.3844	30.2282	30.6685	30.762	30.3241	30.5468	30.8692	30.692	30.476	30.2783	30.9222	30.7346	30.3092	30.4152	30.5868	30.7942
CSRP2	30.7317	31.2728	30.1274	30.0296	30.2935	30.8796	30.7095	29.3924	31.4002	30.6735	30.3916	30.2125	30.4885	29.876	30.2969	30.1063
ATP6V1B2	30.4498	30.4913	30.3873	30.5516	30.4549	30.4292	30.5747	30.6975	30.4589	30.8958	30.5527	30.4623	30.6755	30.7397	30.5774	30.6554
PSMA5	30.8765	30.4541	30.3763	30.3259	30.7938	30.7651	29.9564	30.4185	29.9	30.0627	29.3624	30.7791	30.5037	31.1058	30.7138	30.6702
FHL1	30.301	30.7785	30.0845	30.9108	29.8968	30.1012	30.4831	30.6943	30.983	29.8745	31.4583	30.1205	29.6542	29.2468	31.2918	30.2538
ESD	30.4973	30.4624	30.622	30.6166	30.4588	30.5216	30.6368	30.5404	30.4737	30.452	30.8832	30.5979	30.5164	30.2376	30.6283	30.7002
FUS	30.6453	30.4867	30.3109	30.6101	30.2991	30.2932	30.6282	30.2829	30.477	30.5495	31.0333	30.6961	30.2981	30.5609	30.7136	30.6647
PRPF8	30.6557	30.5741	30.5216	30.4842	30.6221	30.5662	30.7122	30.4243	30.3696	30.3899	30.6649	30.6989	30.3114	30.427	30.6499	30.6615
U2AF2	30.6784	30.6172	30.6848	30.3632	30.6221	30.6041	30.7753	30.4046	30.3776	30.4313	30.0524	30.7422	30.4612	30.3489	30.6884	30.576
ACTR2	30.4206	30.5517	30.466	30.5284	30.5164	30.4153	30.4374	30.8067	30.7926	30.6553	30.4477	30.4018	30.6087	30.4518	30.5866	30.4767
UBE2I	30.5724	30.5993	30.6602	30.7773	30.4448	30.5033	30.7824	30.5171	30.3607	30.3819	30.4564	30.5803	30.7139	30.3105	30.4235	30.413
CCAR2	30.688	30.5576	30.4804	30.5322	30.658	30.5515	30.7014	30.2859	30.3935	30.5084	30.7713	30.5037	30.4741	30.4051	30.4789	30.4822
OTUB1	30.613	30.4853	30.3972	30.3384	30.4064	30.3699	30.5104	30.3792	30.7382	30.4633	30.595	30.5361	30.944	30.6579	30.4966	30.3859
EIF3C_EIF3CL	30.6183	30.4066	30.6121	30.6307	30.6404	30.5541	30.6551	30.1328	30.475	30.475	30.6554	30.5433	30.3849	30.5921	30.4934	30.4445
MAP1A	30.482	30.227	30.339	30.5353	30.7228	30.5609	30.1791	30.5633	30.3776	30.8095	30.6429	30.4685	30.3445	30.8664	30.5793	30.4753
UBR4	30.5063	30.5416	30.4444	30.5496	30.6361	30.548	30.3736	30.575	30.4757	30.5613	30.4962	30.4549	30.4686	30.675	30.5279	30.5321
CYB5R3	30.52	30.7026	30.3959	30.4695	30.5118	30.4282	30.541	30.492	30.7886	30.4771	30.3904	30.5549	30.4928	30.2728	30.6847	30.5168
RDX	30.5713	30.2804	30.6828	30.6301	30.4048	30.3466	30.9752	30.3918	30.0911	30.2588	30.9552	30.7525	30.1903	30.2546	30.4465	30.6478
EIF4A3	30.5822	30.6218	30.4355	30.2946	30.6468	30.7134	30.401	30.4588	30.4352	30.4155	30.5652	30.6623	30.4249	30.4643	30.5305	30.5506
PFN2	30.5698	30.5694	30.7437	30.8483	30.4344	30.4474	30.5608	30.4664	30.3094	30.1679	30.3817	30.7437	30.4094	30.0662	30.3395	30.8238
EIF4H	30.4768	30.5799	30.6061	30.687	30.3304	30.6982	30.4066	30.3796	30.5837	30.291	30.7916	30.3533	30.4186	30.5281	30.4312	30.3983
TXNDC5	30.8204	30.8329	30.3382	30.3027	30.7659	30.7381	30.3004	30.1782	30.7126	30.3698	30.2796	30.4467	30.5507	30.2101	30.534	30.4646
TROVE2	30.5425	30.619	30.3832	30.1944	30.5953	30.6754	30.4395	30.31	30.4367	30.5824	30.5973	30.4995	30.451	30.4521	30.6149	30.5731
EEF1B2	30.4837	30.3706	30.3393	30.667	30.4703	30.688	30.3803	30.322	30.5715	30.5833	30.5715	30.582	30.6313	30.5016	30.4278	30.4026
DNM2	30.5827	30.5226	30.3419	30.2785	30.6584	30.5117	30.1496	30.7307	30.4002	30.5355	30.3532	30.5502	30.3737	30.5706	30.6091	30.6113
HMGN2	30.6533	30.6271	30.3798	30.4416	30.5634	30.3193	30.8953	29.6698	30.149	30.2926	31.2938	30.5679	29.7453	30.1254	30.3835	30.302
SF3A1	30.6924	30.5534	30.4315	30.3657	30.5403	30.6132	30.5541	30.2468	30.1817	30.2859	30.6553	30.6906	30.2518	30.4634	30.6324	30.5812
SUGT1	30.4552	30.4449	30.6808	30.5256	30.4816	30.5708	30.4018	30.4054	30.3848	30.3568	30.5345	30.6215	30.3496	30.5167	30.4654	30.6373
RPS5	30.5766	30.5563	30.3793	30.4367	30.6045	30.4594	30.4735	30.4527	30.2121	30.4435	30.708	30.6168	30.3708	30.3009	30.635	30.5379
PSMC3	30.6412	30.3738	30.2817	30.5259	30.603	30.6543	30.4602	30.4592	30.3477	30.6004	30.3718	30.4907	30.5046	30.5875	30.3745	30.4714
PRKAR2A	30.4054	30.5559	30.3526	30.3122	30.4036	30.2726	30.1449	30.8105	30.52	30.8178	30.2892	30.3953	30.4712	30.7905	30.4372	30.5746
ATP5H	30.5271	30.3886	30.3506	30.6364	30.5957	30.6379	30.3945	30.5496	30.4696	30.5657	30.3624	30.4227	30.4797	30.4895	30.4802	30.3625
ATP2B1	30.4029	30.3162	30.2212	30.2485	30.5574	30.4421	30.0736	30.6107	30.8285	30.3797	30.4887	30.5361	30.5983	30.5496	30.6172	30.6003
GRHPR	30.5235	30.4879	30.3583	30.4777	30.6132	30.6275	30.4973	30.3183	30.2896	30.5386	30.5922	30.6155	30.4592	30.3266	30.5303	30.4062
IPO7	30.4465	30.4064	30.6795	30.4171	30.4897	30.5747	30.7025	30.3177	30.2642	30.238	30.2749	30.7358	30.2804	30.406	30.6058	30.6423
DHX15	30.4804	30.7065	30.5943	30.3197	30.5098	30.5325	30.4534	30.2527	30.505	30.3352	30.7097	30.4691	30.3018	30.3976	30.602	30.3561
RPS3A	30.3122	30.7252	30.4775	30.4697	30.5653	30.5124	30.3924	30.1845	30.2174	30.3743	30.7607	30.366	30.3997	30.5163	30.6326	30.5992
ARL3	30.4372	30.5252	30.3818	30.5571	30.5185	30.3919	30.6103	30.5409	30.3854	30.3438	30.692	30.5741	30.2721	30.1119	30.6594	30.44
GNB2	30.2956	30.1791	30.7501	30.6559	30.4121	30.1156	30.7254	30.8641	30.1956	30.3827	30.3863	30.4861	30.4785	30.1896	30.5615	30.5515
RPS2	30.4434	30.5732	30.4681	30.5672	30.7309	30.4947	30.4476	30.1376	30.2499	30.5086	30.6086	30.2423	30.4703	30.5337	30.507	30.4286
TRAP1	30.5949	30.6632	30.2664	30.4038	30.5616	30.5585	30.3606	30.1617	30.1234	30.4949	30.7247	30.4505	30.4814	30.6437	30.4454	30.4185
RPS4X	30.4092	30.5543	30.5063	30.4017	30.7405	30.3395	30.213	30.2233	30.2683	30.4144	30.8745	30.3853	30.6541	30.2907	30.567	30.4307
LRRC47	30.456	30.3842	30.5398	30.3484	30.4978	30.3835	30.3374	30.5628	30.308	30.4796	30.5401	30.4865	30.4913	30.537	30.519	30.5615
CTBP1	30.586	30.6263	30.2889	30.2977	30.5831	30.7358	30.3139	30.3333	30.3208	30.5609	30.272	30.5113	30.3355	30.5242	30.6121	30.3954
MAPRE2	30.0874	29.9081	30.6332	30.6121	30.1879	30.2361	30.4716	30.9389	30.2624	30.6465	30.4703	30.2586	30.4491	30.6998	30.3264	30.6645
PSMD6	30.5548	30.4709	30.3246	30.4329	30.5157	30.5095	30.3614	30.4182	30.3981	30.4322	30.5534	30.5096	30.2906	30.4149	30.5218	30.4916
FKBP10	30.4426	30.892	30.4347	30.1184	30.2242	30.4571	30.5098	29.7479	30.807	29.9791	30.3584	30.874	30.1505	29.8395	30.5687	30.7143
HACD3	30.5834	30.0831	30.4193	30.1932	30.4653	30.5128	30.3513	30.382	29.8384	29.9417	29.3307	30.9634	30.1641	30.7549	30.4841	30.7744
SF3A3	30.4838	30.4417	30.4143	30.311	30.4476	30.562	30.5749	30.1313	30.2594	30.3335	30.571	30.641	30.2657	30.3717	30.4709	30.4532
DHX9	30.1925	30.4686	30.3922	30.3172	30.4248	30.1711	30.4931	30.4415	30.3057	30.3765	30.7535	30.3589	30.3079	30.4612	30.5835	30.6303
EFTUD2	30.3879	30.4583	30.4001	30.2817	30.5327	30.3582	30.6459	30.2285	30.3868	30.1982	30.6855	30.536	30.2149	30.2903	30.5173	30.5518
PSMB5	30.7913	30.2328	30.2617	30.0779	30.7357	30.4599	29.5082	30.4629	29.7875	29.8903	26.9576	30.6217	29.9282	30.9661	30.4518	30.4175
RAB10	30.2291	30.1145	30.7472	30.7333	30.1999	30.2584	30.162	30.9756	30.1688	30.2805	30.461	30.2612	30.6756	30.3024	30.3506	30.4478
PSMD12	30.5666	30.5236	30.2003	30.3583	30.3821	30.4706	30.3848	30.6148	30.3399	30.4266	30.4266	30.3864	30.4114	30.5937	30.341	30.2274
PAFAH1B2	30.3138	30.1141	30.4486	30.4569	30.0735	30.5771	30.1974	30.6247	30.4216	30.3961	30.3431	30.4316	30.4628	30.4888	30.3848	30.6687
SRP14	29.8606	30.3478	30.5641	30.8641	29.66	30.2888	30.6488	30.3949	30.2103	30.2061	30.7288	30.6179	30.2653	30.1906	30.5321	30.5788
UBQLN1	30.4664	30.2178	30.3514	30.6525	30.5109	30.432	30.3144	30.38	30.324	30.412	29.8013	30.4577	30.2686	30.5697	30.4526	30.5607
DBI	30.3422	30.2412	30.5394	30.4322	30.1795	30.2919	30.4518	30.4525	30.2791	30.4318	30.8547	30.385	30.1074	30.4643	30.4631	30.3408
TMED10	30.5194	30.4931	30.3977	30.2039	30.4434	30.1997	30.4163	30.187	30.6014	30.5486	30.2607	30.3928	30.4619	30.3986	30.4133	30.445
STOML2	30.4432	30.64	30.3806	30.0915	30.5832	30.3834	30.5004	30.2185	30.3523	30.4406	30.6743	30.2971	30.1499	30.3339	30.4831	30.3134
VAT1L	29.6268	30.0774	30.7844	30.7391	29.5291	30.2784	30.6507	30.6896	30.4267	30.1628	30.6185	30.28	30.5156	30.2781	30.5003	30.5339
VARS	30.3693	30.1796	30.5452	30.2229	30.476	30.4218	30.6688	29.9871	30.3329	30.3744	30.4905	30.6061	30.1659	30.5289	30.3377	30.4792
EIF4G2	30.3543	30.4013	30.3334	30.313	30.2621	30.4216	30.4056	30.5027	30.3279	30.2315	30.4986	30.4785	30.4394	30.3391	30.5046	30.4149
ILF2	30.2363	30.3492	30.6336	30.5424	30.265	30.0968	30.3588	30.004	30.1604	30.1636	30.6538	30.5569	30.2705	30.3232	30.4854	30.844
RPS14	30.3101	30.4539	30.2988	30.2265	30.4182	30.4795	30.5598	30.2253	30.3083	30.4511	30.4933	30.5233	30.3638	30.3448	30.4339	30.3304
SFXN1	30.3947	30.4402	30.5486	30.2	30.5733	30.3824	30.2906	30.0793	30.4259	30.4826	30.4612	30.2831	30.0217	30.6054	30.3629	30.3155
ETFA	30.4583	30.6069	30.0365	30.0847	30.5641	30.4702	29.9645	30.2651	30.558	30.4951	30.3845	30.2017	30.6102	30.3466	30.5175	30.1512
YWHAB	30.2869	30.2442	30.2494	30.7222	30.2613	30.4154	30.482	30.2052	30.251	30.3301	30.8862	30.2917	30.3709	30.1395	30.1276	30.3174
PSMA4	30.7886	30.0675	30.0245	29.939	30.8946	30.5833	29.7418	30.1499	29.4942	29.8005	29.2172	30.5751	29.8738	30.8064	30.5307	30.6359
DDX6	30.3346	30.3934	30.2429	30.4663	30.2067	30.2151	30.5511	30.3294	30.2025	30.2475	30.2851	30.6151	30.245	30.3792	30.533	30.5094
PSMD4	30.4877	30.3939	30.234	30.2981	30.5093	30.2274	30.1766	30.466	30.3671	30.4889	30.2552	30.2841	30.4028	30.3769	30.4999	30.2834
ATXN10	30.2272	30.1692	30.4763	30.3761	30.3089	30.3393	30.4448	30.3701	29.9564	30.1171	30.4711	30.6172	29.9108	30.2732	30.7123	30.6778
SDHA	30.5932	30.5697	30.0711	29.9499	30.6301	30.5695	29.9649	30.1575	30.4229	30.5474	29.8762	30.303	30.3519	30.7164	30.3844	30.1942
ITGB1	30.6956	30.9819	29.6964	29.9513	30.2086	30.5073	29.7142	29.9269	31.0445	30.601	29.9553	29.9848	30.5495	30.1741	30.4307	29.8604
SRSF2	30.415	30.4793	30.0846	30.1864	30.3263	30.6111	30.2157	30.303	30.3611	30.1585	30.6666	30.5381	30.1656	30.2695	30.434	30.3404
COPG1	30.4163	30.6343	29.9533	30.3188	30.4972	30.4763	29.8375	30.6719	30.7445	30.122	30.0332	30.167	30.5445	30.279	30.1442	30.4052
FDFT1	29.8414	29.9167	31.1974	30.6844	29.6428	29.9457	31.6128	30.1132	29.5779	29.6405	30.8113	30.3623	29.6989	29.6461	30.2537	30.3151
DYNC1LI2	30.1177	30.0457	30.3918	30.3168	30.0579	30.1863	30.2135	30.7465	30.3367	30.4546	30.2797	30.3552	30.4666	30.478	30.3095	30.4878
BLMH	30.7903	30.276	30.1471	30.0498	30.5978	30.5583	29.6286	30.305	30.1649	30.3069	26.6447	30.6504	30.1888	30.2301	30.4922	30.2096
GNAO1	29.4413	29.3002	30.6074	30.7267	29.9377	29.8834	29.8991	31.0278	30.154	30.4154	30.2463	30.4352	30.1902	30.7309	30.2127	30.7115
CTSB	30.5635	31.0948	29.521	29.7675	30.1839	30.325	29.1849	29.9545	31.0335	30.7118	29.421	29.7348	31.3337	30.3333	30.039	29.7565
OPA1	30.3037	30.2467	30.1407	30.2216	30.493	30.4524	29.9455	30.367	30.3131	30.6214	30.3541	30.1927	30.3505	30.5581	30.263	30.3041
USP9X	30.484	30.0098	29.9771	30.4099	30.496	30.1958	30.0365	30.5947	30.1654	30.5775	30.4789	30.0428	29.9899	30.7151	30.595	30.0233
FARSB	30.221	30.1645	30.2903	30.2997	30.3597	30.2	30.2672	30.2819	30.2658	30.3623	30.4883	30.4089	30.3531	30.4649	30.2955	30.404
NACA	30.1448	30.3857	30.4253	30.482	30.4214	30.4186	30.2433	30.3763	30.2275	30.1384	30.4634	30.2892	30.4715	30.3789	30.0539	30.0954
PSMA3	30.4687	30.1656	30.2316	29.8408	30.6363	30.5552	29.6187	30.4071	29.579	29.671	28.9181	30.5917	30.1197	30.5478	30.4941	30.5098
AIFM1	30.1777	30.2972	29.8239	30.8275	30.3595	30.2169	29.7701	30.8359	30.111	30.0724	30.439	30.1454	30.0598	30.1701	30.9715	29.8608
EIF3B	30.3261	30.3406	30.3808	30.1894	30.331	30.4033	30.3245	30.0128	30.2236	30.2471	30.4048	30.3689	30.3596	30.335	30.3123	30.3461
PCMT1	30.366	30.3374	30.2884	30.2679	30.4075	30.3737	29.8358	30.1763	30.3314	30.5414	29.35	30.3365	30.4854	30.5596	30.3125	30.4374
HSD17B4	30.2742	30.3713	30.4751	30.2885	30.2574	30.3799	30.708	29.7506	29.9403	30.301	30.5208	30.4903	30.0725	30.2021	30.2874	30.2457
NUDC	30.3217	30.2721	30.4901	30.4597	30.3546	30.4764	30.4266	30.208	29.8646	30.1985	30.5594	30.2921	30.0145	30.2106	30.2937	30.2541
RPL7	30.0891	30.2296	30.3872	30.4487	30.537	30.1517	30.054	30.233	30.062	30.0737	30.6909	30.3416	30.5366	30.1984	30.4114	30.1486
DPP3	30.0218	30.2218	30.4904	30.4584	30.0416	30.315	30.381	30.4254	30.2144	30.1476	30.4269	30.2513	30.3672	30.3912	30.27	30.2683
RAB14	30.1408	29.9907	30.4382	30.0676	30.1192	30.0501	30.46	30.4211	30.2486	30.4866	30.3077	30.4934	30.2496	30.4746	30.2614	30.4248
SSBP1	30.5793	30.4036	30.3164	30.1779	30.6014	30.4247	30.3004	29.8466	30.5326	30.3017	29.7501	30.3259	29.9779	30.2742	30.5158	30.1384
PFKP	30.4079	30.8215	28.8828	29.1095	30.1939	30.703	29.2238	28.8616	31.2939	31.2628	29.2348	29.6973	31.1482	30.6763	29.085	29.2839
ISYNA1	30.5709	30.7068	30.4517	30.1751	30.3511	30.729	30.1092	28.9673	29.9999	29.5789	29.1599	31.0196	30.7478	29.6462	30.2311	30.5505
TUBB4A	29.7112	29.787	30.3619	30.2866	29.837	30.2248	30.0589	30.5398	29.5792	31.2332	30.3979	30.1306	29.2407	31.2621	30.154	30.2021
S100A13	30.481	30.9925	28.9068	29.313	30.3466	30.5811	28.6577	29.2869	30.8401	31.3097	29.6245	29.5702	30.6019	30.8652	30.2197	29.4824
RPL3	30.2812	30.412	30.2872	29.8586	30.4115	30.2646	30.3853	30.0047	29.94	30.2463	30.3136	30.3045	30.4854	30.404	30.3529	30.3652
MYL6	30.2312	30.2986	30.1899	30.4551	29.8338	29.9134	30.2206	30.0866	30.6695	30.3635	30.7063	30.1745	30.3713	29.9439	29.8702	29.883
MAPK1	30.1087	30.3363	30.3559	30.3628	30.2729	30.3267	30.4893	29.9747	30.3109	30.113	30.3604	30.5102	30.1728	30.1297	30.3384	30.3236
ARCN1	30.3239	30.45	30.0344	30.2083	30.3085	30.2666	30.1768	30.3433	30.4715	30.3	30.1512	30.3222	30.5319	30.1437	30.1502	30.3191
CAD	30.4674	30.433	30.5515	29.7446	30.4509	30.4461	30.5955	29.2381	30.1268	30.2949	29.922	30.4572	30.1833	30.5056	29.9684	30.409
LMNA	30.214	30.6072	29.3601	28.5667	30.1223	30.1387	28.6988	28.7199	31.5018	31.3037	25.9266	29.9728	31.3849	31.1138	27.7642	29.4307
GLRX3	30.2346	30.2648	30.1382	30.229	30.3149	30.3108	30.4282	30.0988	30.376	30.2986	30.3494	30.346	30.2099	30.178	30.3395	30.2586
CEP170	30.0295	29.9628	30.4735	30.2203	30.197	30.0368	30.2034	30.6252	30.1796	30.4725	30.3557	30.1707	30.1216	30.4546	30.1433	30.5148
RCN2	30.4031	30.2988	30.4391	30.6672	30.2221	30.2503	30.5424	30.056	29.7687	29.9829	30.5306	30.397	29.7083	30.1105	30.39	30.0814
TARDBP	30.2683	30.3551	30.4228	30.5201	30.4079	30.3251	30.4494	30.214	30.1781	30.2012	30.2324	30.1574	30.1443	30.0026	30.2634	30.1203
NUDT21	30.4861	30.5117	30.4415	30.1607	30.3751	30.2938	30.5609	30.2427	30.0571	30.1154	29.9941	30.3376	30.3347	29.672	30.2195	30.2997
DNM1L	30.1079	30.1588	30.2237	30.3827	30.1513	30.2035	30.2509	30.5065	30.194	30.2319	30.5069	30.102	30.2155	30.3419	30.3455	30.2648
HNRNPR	30.0588	30.1536	30.4178	30.3214	30.3731	29.9376	30.3874	30.328	30.0622	29.9758	30.4052	30.2482	30.143	30.1679	30.4413	30.5127
EIF3L	30.4207	30.3133	30.3045	30.2962	30.463	30.2732	30.3621	30.0076	30.0937	30.1243	30.1448	30.3089	30.0815	30.3482	30.265	30.2614
SNRPD3	30.4878	30.2553	30.4169	30.5258	30.3233	30.1867	30.3556	30.2053	30.4001	30.3792	28.7796	30.367	30.3042	30.1801	30.0844	30.0202
ZYX	30.382	30.5442	29.7372	30.0143	30.1401	30.4153	29.7402	29.8808	30.8773	30.7022	30.1041	29.7533	30.3227	30.588	30.1032	29.7933
DDX3X	30.2641	30.1502	30.0697	30.3595	30.3351	30.0123	30.1733	30.1487	30.2442	30.213	30.839	30.1797	29.928	30.0545	30.4999	30.157
PCNA	29.9844	29.7212	30.8425	30.4898	29.8568	30.0782	31.1952	29.7081	29.017	29.2393	30.7887	30.8359	29.4128	29.3147	30.4146	30.6455
NEDD8	30.5505	29.9038	30.3126	30.0953	30.562	30.4418	29.8898	30.1672	30.3959	30.202	30.5183	29.8271	30.1169	30.3631	30.1084	30.2038
SRP9	29.968	30.1814	30.4021	29.9171	29.722	30.4738	30.4025	30.1311	29.8772	29.9858	30.6908	30.6371	29.8622	30.0581	30.691	30.3706
PDHA1	30.3408	30.4066	29.971	29.9009	30.2637	30.3344	29.7988	30.1799	30.2731	30.3424	30.2465	30.2528	30.3869	30.2616	30.5494	30.2122
DDOST	30.2958	30.4459	30.0014	30.0408	30.4754	30.2152	30.1348	29.75	30.5179	30.2806	30.2435	30.3442	30.1814	30.0808	30.3074	30.3396
ERP29	30.2208	30.3016	30.0278	30.2842	30.2604	30.2786	30.1585	29.8859	30.1549	30.4943	30.3552	30.1871	30.2707	30.3871	30.2194	30.2927
PSMD8	30.3195	30.3642	30.1524	30.1377	30.3549	30.1173	30.196	30.209	30.269	30.2799	30.3704	30.1651	29.9853	30.369	30.2602	30.2187
PUF60	30.2582	30.2118	30.3309	30.2881	30.2396	30.2575	30.4499	30.0071	30.0879	30.2203	30.1779	30.3099	30.2052	30.2112	30.3209	30.1914
CASP3	30.4006	30.1581	29.9289	30.3254	29.8452	30.3229	29.8911	30.6749	30.0284	29.8359	30.2275	30.2918	30.3603	29.8591	30.5928	30.4493
TP53BP1	29.9727	29.7264	30.3931	30.2049	30.1013	29.9802	30.0875	30.5653	29.9739	30.1741	30.1143	30.5277	29.8642	30.3388	30.1816	30.8607
RPS18	30.3872	30.4203	30.2066	30.2414	30.57	30.2456	30.1969	30.2017	29.9819	29.9864	30.1837	30.3068	30.1736	29.8975	30.2469	30.2273
CRYZ	30.7443	30.8882	29.5317	29.2545	30.7772	30.7679	29.5692	28.7742	30.6421	30.4746	29.8663	29.4896	30.7189	30.3081	30.0109	29.314
HARS	30.3145	30.1142	30.2885	30.1726	30.3847	30.3159	30.1363	30.4785	30.0253	30.1361	29.9121	30.2828	30.0381	30.12	30.3389	30.2969
VAPA	30.2555	30.377	30.1702	29.8792	30.1843	30.388	30.1835	30.2641	30.1813	30.2844	30.2618	30.2703	30.0386	30.3878	30.0819	30.253
CNBP	30.2755	30.0727	30.4672	30.3148	30.0177	30.1483	30.5586	29.9693	29.9285	29.9975	30.5297	30.3278	30.0591	30.1035	30.2115	30.3201
SEP3	29.5908	29.4256	30.5255	30.3814	29.8532	29.8735	30.4097	30.7832	29.8679	30.3221	30.2104	30.3125	30.0297	30.5407	30.0413	30.3683
SNCA	31.152	31.2073	29.3241	29.5209	30.6139	30.6973	29.0682	29.5519	29.7984	29.6732	30.3232	29.8711	29.5065	29.8126	30.7542	29.8921
UQCRC1	30.0629	30.2337	30.2809	30.1462	30.1201	30.1435	30.4235	30.2716	30.1503	30.2898	30.3935	30.3209	29.9965	30.0043	30.2677	30.1858
LRRC59	30.4633	30.4732	30.0374	30.1992	30.4408	30.4553	30.0807	30.0113	30.1702	30.2631	30.1783	29.9868	30.0507	30.2435	30.0878	30.0723
TOMM70A	30.1169	30.0849	30.0775	30.1176	30.2096	30.22	30.16	30.2162	30.0791	30.5087	30.2467	30.1865	30.2124	30.4977	30.1945	30.117
PRPF19	30.2438	30.2208	30.2699	30.182	30.442	30.2811	30.2378	29.8283	30.0241	30.1913	30.1021	30.376	30.0827	30.054	30.3353	30.3457
VAMP2_VAMP3	29.878	29.9771	29.9214	29.8873	30.1621	30.0991	29.7614	30.2046	30.0639	30.5821	30.4228	30.1158	30.4148	30.7083	30.1859	30.2528
NUP93	30.3607	30.2025	30.1858	30.2197	30.2446	30.2613	30.2206	29.9951	30.0835	30.0683	30.1323	30.2474	30.2382	30.3379	30.1831	30.0427
RAP1B	30.0067	30.1603	30.1096	30.3591	30.0967	30.0423	30.2067	30.3217	30.2357	30.3154	30.4171	30.0933	30.399	29.9301	30.2031	30.0465
SH3BGRL3	30.5013	29.949	30.2296	30.2647	30.4632	30.4742	29.9089	30.658	30.4195	30.0385	29.936	29.5968	30.2127	29.9444	30.0362	29.8599
TNC	30.2356	31.2668	28.5591	28.7749	28.9077	30.2238	28.5566	29.8035	31.6806	30.8572	28.9164	27.422	30.7957	29.4159	29.7621	27.7243
CDV3	30.4116	30.445	29.8553	29.8328	30.197	30.4279	30.0079	29.9015	30.4432	30.4805	30.1187	29.914	30.2401	30.3818	30.0069	29.9465
CASK	30.2245	29.6199	30.0216	30.6449	30.0936	29.7701	29.5279	30.9501	29.7761	30.4566	30.1804	29.6025	30.0016	30.409	30.5176	29.9738
UBE2V1_TMEM189-UBE2V1	30.363	30.2104	30.3501	30.1793	30.1055	30.1658	30.2639	30.1768	30.0789	30.2403	29.445	30.2067	30.3615	30.2192	30.0985	30.0847
GCN1L1	30.2743	30.3784	30.1245	30.0841	30.3739	30.4296	30.1108	29.7339	29.18	30.2653	30.2952	30.3424	29.6471	30.4154	30.1735	30.3725
BUB3	30.0972	29.9408	30.372	30.029	30.1995	30.2582	30.4913	29.9198	30.0224	30.0587	30.5073	30.3518	30.0275	29.8887	30.1735	30.2147
MVP	30.3748	29.4719	29.4027	29.9295	30.6336	30.1795	28.7153	30.531	29.8903	30.7854	29.7643	29.6067	30.2436	30.6285	30.4533	29.8877
ALDH18A1	30.0718	30.2819	29.8705	30.1013	30.1692	30.3211	30.2267	29.9826	30.2777	30.1448	30.4303	30.1684	30.0332	30.0103	30.345	30.1472
AHSA1	30.2463	30.0801	30.1548	30.2351	30.3149	30.2407	29.8744	30.2237	30.086	30.0417	30.12	30.1638	30.0502	30.3062	30.2522	30.1651
XPNPEP1	30.1628	30.1809	30.0892	30.0354	30.2067	30.1363	30.0697	30.2271	30.4742	29.9879	30.0023	30.3344	30.0192	29.9791	30.1726	30.3867
ERP44	30.2923	30.3797	30.05	29.8677	30.3131	30.3308	29.9105	30.1777	30.2606	30.3212	29.9127	30.0529	30.3259	30.1193	30.1224	29.9569
PSMB1	30.6711	29.8834	30.0019	29.704	30.4499	30.59	29.2307	30.0729	29.3416	29.835	28.2097	30.4429	29.4496	30.7048	30.3068	30.3503
EIF3I	30.2294	30.0982	30.258	30.3394	30.2614	30.1215	30.3129	29.8174	30.0819	29.9219	30.4086	30.0972	30.1791	29.9155	30.1268	30.1452
DNAJA1	30.0021	29.9861	30.317	30.139	30.2414	30.1741	30.3655	30.2325	30.0297	30.0086	30.2143	30.198	29.8849	30.1588	30.1637	30.2003
ADD2	30.0382	29.5976	30.2505	30.2489	30.1025	30.0023	30.0104	30.6017	29.7986	30.2366	30.2438	30.0226	29.9	30.3741	30.1364	30.2884
CTPS1	30.1872	30.0829	30.2426	30.3082	30.3824	30.0934	30.1634	30.2713	29.6727	30.0304	30.2817	30.1118	29.9609	29.8585	30.334	30.1149
CLASP1	30.0215	29.8165	30.3837	30.2245	30.0611	30.0318	30.2588	30.4478	29.8626	29.8419	30.4481	30.2108	29.7743	30.0855	30.1002	30.3083
DDX19B	30.2281	30.3364	30.1671	29.9645	30.2445	30.2306	30.1196	29.7681	29.8512	30.0355	30.2712	30.2342	30.0251	30.0043	30.3192	30.2026
ME2	30.1234	30.0957	30.2584	30.1645	30.238	30.1134	30.2279	30.0165	30.0839	30.0704	29.8549	30.2665	30.2862	29.9645	30.212	30.0843
ETF1	30.1451	30.1284	30.0811	30.0055	30.239	30.1544	30.2634	30.003	30.004	30.1916	30.3342	30.1285	29.9554	30.0334	30.1432	30.2261
TPP2	30.115	29.9276	30.1863	30.2316	30.0883	30.0692	30.271	30.0785	29.8505	29.9569	30.3632	30.3103	29.8355	30.0568	30.2392	30.269
PTGES3	30.071	29.9976	30.0156	30.4598	30.276	30.2738	30.1838	30.0197	29.8577	29.8468	30.4738	30.2156	29.9575	29.8109	29.9932	30.2641
PDCD5	30.2224	29.9375	30.0956	30.093	30.2531	30.0537	30.4215	29.7918	29.9186	30.0575	30.4289	30.1187	29.8952	30.0635	30.2974	30.1012
RPS10-NUDT3	29.9728	30.0845	30.1944	30.054	30.0364	30.2163	30.3686	29.8596	29.9137	30.2198	30.3759	30.048	30.0004	30.1377	30.1834	30.0903
EIF5B	30.2684	30.0616	30.0643	30.1264	30.2666	30.0286	30.2265	30.1165	30.0931	29.9781	30.3268	30.0361	29.9645	30.083	30.1018	29.9517
ATP1B1	29.7851	29.976	30.0131	30.4211	29.8174	29.885	29.8372	30.7513	30.1363	29.668	30.2244	30.0152	29.8894	29.9758	30.4812	30.2377
ENAH	29.884	30.088	30.3769	30.178	29.5526	30.3182	30.4785	29.879	30.3714	30.2289	29.4009	30.25	30.0329	29.9629	29.954	30.2497
VDAC3	30.0104	29.8536	30.0233	30.2239	29.9561	30.0947	29.9434	30.3075	29.9917	29.9176	30.2315	30.2292	30.4025	30.0464	30.165	30.0843
CSDE1	29.8141	30.0057	30.1636	30.108	29.9508	29.9178	30.2462	30.1944	30.1841	30.0759	30.2835	30.0019	30.1665	30.1069	30.0891	30.1723
CUL3	30.1753	30.0717	30.0349	30.084	30.1433	30.0353	29.9624	30.2172	29.9709	30.0311	30.108	30.1656	30.1185	30.2181	30.1206	30.0622
EIF4B	30.022	29.8478	30.1623	30.1507	30.0483	30.1669	30.4186	29.9837	29.8866	30.069	30.3633	30.1949	29.7849	30.1213	30.0298	30.1283
RAP1GDS1	30.014	29.7345	30.0691	30.1716	30.1362	29.918	30.0619	30.3527	29.9284	30.043	30.2155	29.9802	29.9409	30.1041	30.1701	30.2065
ATP1A1	29.9703	30.2678	30.0002	30.1528	29.704	30.0827	30.1164	29.6646	30.2024	29.8982	30.3553	30.0361	30.3346	29.825	30.2095	29.9662
EIF4A2	29.9265	30.4523	29.7056	30.0461	30.0277	29.974	29.7536	29.9931	30.4206	30.0736	29.9366	30.0866	29.9534	30.0963	30.3211	30.0551
COPS2	30.0757	29.9295	30.0666	29.8197	30.1551	30.129	30.0897	30.1214	29.7572	30.0701	30.3752	30.2715	29.7699	29.9428	30.1895	30.1166
QARS	30.1606	30.246	30.0083	30.0505	30.1471	30.2432	29.9142	29.8705	29.8999	30.0137	30.1597	30.1174	29.9994	30.1426	29.9559	29.9844
MAGOHB	30.1949	30.1113	29.6605	29.8039	30.2689	30.131	30.0869	29.6927	29.8498	29.6925	30.3184	30.4267	29.7001	29.9502	30.2945	30.3085
OGDH	30.0928	30.0709	29.9081	29.921	30.096	30.0509	29.8631	29.9997	30.265	30.1004	30.0267	30.0734	30.2035	30.031	30.1231	30.0128
SNX2	30.2662	30.4224	29.7805	29.8993	30.0674	30.2101	29.9339	29.5483	30.0835	30.1403	29.9282	29.9286	30.4699	30.1258	30.0114	29.6795
C1QBP	29.9236	29.7039	30.0147	29.8575	30.1058	30.4546	29.7696	30.0917	30.2288	30.1312	30.5718	29.7534	30.0118	30.0869	29.9451	29.831
EIF3M	30.0878	30.0055	30.2315	30.1497	30.199	30.0803	30.1542	29.7619	29.732	29.9245	30.2583	29.9511	29.9399	30.1375	30.057	30.0104
TPD52L2	30.2614	30.2077	29.908	29.7873	30.1503	30.1924	29.6799	30.1108	30.1903	30.1133	29.8596	30.1324	30.0919	30.0772	29.9133	29.9539
DDX5	29.9467	30.0478	30.2176	30.2156	29.9509	29.6044	30.3316	29.9578	29.9438	29.9851	30.3638	30.076	29.7019	29.8189	29.9694	30.0951
HADHB	30.0184	30.2035	30.0039	30.1499	30.1781	29.9526	30.0475	29.9884	30.0333	29.7977	30.2788	30.1401	29.6865	29.5579	30.3129	29.9691
HNRNPA0	29.7188	29.909	30.0108	30.1773	30.0367	29.8526	30.1601	30.0644	29.856	29.8537	30.4974	30.0256	29.5927	29.8562	30.2631	30.4244
CLASP2	29.5568	29.6134	30.1672	30.0682	29.8718	29.8085	29.8302	30.2579	29.9181	30.2346	30.0492	30.0605	30.0149	30.3713	30.0563	30.2784
USP7	30.0952	29.9566	30.013	29.927	29.9812	29.9529	30.0629	30.1437	29.8915	30.024	30.0376	30.1035	30.0148	30.1094	30.0842	30.0724
ACAA2	30.445	30.2363	29.7113	29.5676	30.449	30.4402	29.3999	29.7742	30.013	30.5464	29.5593	29.574	29.8947	30.5848	29.5658	29.7044
ALDH9A1	30.089	30.0874	29.9196	30.1402	30.2294	30.0352	30.0212	29.5574	29.7918	29.8548	30.1607	30.4199	29.9305	29.7461	30.0869	30.1125
GAA	29.9883	30.1363	29.6806	29.7676	30.0229	30.1704	29.0917	30.1197	30.4428	30.4759	29.1002	29.7745	30.6403	30.1724	29.8124	29.9958
ADSS	30.1735	30.7548	29.7102	29.4056	30.0889	30.3967	29.803	29.4854	30.4252	30.2661	29.9087	29.5504	30.0227	29.9101	29.7924	29.7462
PLAA	30.1032	29.9981	29.9366	29.7333	30.1945	30.2558	29.7342	29.8314	30.2893	30.1559	29.6145	29.9153	30.0864	30.2081	30.0895	29.985
PFDN5	30.1986	29.9639	30.1959	29.7731	30.1563	30.1133	30.035	30.1323	29.5314	29.9565	29.8912	30.0713	29.8149	30.0736	30.1519	30.0104
RPL9	30.0652	29.5871	30.0657	30.2455	30.0055	30.0742	30.2483	29.7706	30.1514	29.9094	30.2649	29.953	29.882	29.8347	30.0596	29.7926
MCM6	30.0574	29.515	30.2403	29.9432	29.8065	29.8283	30.7736	29.3332	29.0083	29.5869	30.6216	30.5121	29.2725	29.6795	30.1124	30.337
SPARC	30.168	30.433	30.194	29.7504	30.1421	30.0385	29.4024	30.0012	30.4206	29.6606	29.5787	29.9816	29.7971	29.2388	30.24	30.2341
PDHB	30.1228	30.1724	29.6648	29.8242	29.9572	30.2391	29.714	29.8322	29.9112	30.212	30.1017	29.9224	30.0197	29.9946	30.3887	29.6702
SRI	29.7918	29.7949	30.3046	30.0955	29.9993	29.7431	30.098	29.9045	29.9254	29.8966	30.1166	29.9964	30.2554	29.7521	30.089	30.0525
PSME1	30.3224	30.1546	29.9764	29.8176	30.2417	30.0206	30.0237	29.4974	29.9252	30.0534	29.5916	30.2102	30.0022	30.0237	29.9651	29.8772
SMS	29.4926	29.5251	30.0233	30.7844	29.1703	29.5242	30.2102	30.4565	29.6399	29.7652	30.6457	29.6128	30.0758	29.6867	30.4383	29.5573
PLCG1	29.929	29.7956	30.2288	30.1643	29.9913	29.9386	30.081	30.1982	29.6302	29.7685	30.0841	30.1662	29.6466	29.8703	30.1037	30.1313
SUB1	30.0725	30.0009	30.1573	29.9579	30.1651	29.8922	30.0433	29.7548	29.8887	30.0281	30.0861	30.1091	29.7469	29.9815	30.0129	29.7819
YBX1	29.6141	29.8245	30.0391	30.0538	29.7064	29.8722	30.2952	29.9603	29.6054	29.7054	30.4352	29.9994	29.7774	30.0726	30.1667	30.2189
G6PD	29.8545	29.9996	30.0624	30.0302	29.9117	29.8809	30.1174	29.9838	29.633	29.6881	30.1648	30.2748	29.7767	29.7793	30.0986	30.2942
DNAJA2	30.134	29.9132	29.9198	29.8866	30.2239	29.9602	30.0245	29.9059	29.9581	30.0806	29.9	29.9631	29.8071	30.0698	29.9991	29.9429
TCEB1	30.0173	29.8978	30.2397	30.0376	30.0322	30.0282	30.2226	29.7677	29.9139	29.8229	30.2195	29.9166	29.8333	29.8907	29.9491	29.8088
RPL21	30.2059	30.1035	29.8711	29.9689	30.2218	29.9776	29.8585	29.798	29.6267	29.8436	30.2387	29.9881	29.7139	29.8803	29.9424	30.2602
ARPC4-TTLL3_ARPC4	29.9256	29.9029	30.0364	30.2462	30.183	29.6926	29.7256	30.1643	30.1192	29.9213	29.9694	29.5764	30.0642	30.0569	30.0473	29.8653
RPA1	30.1616	30.0977	29.7966	29.8748	29.977	30.2582	30.2023	29.3564	29.5717	29.6505	30.0924	30.3919	29.9765	29.7054	30.1044	30.0239
LUC7L2_C7orf55_C7orf55-LUC7L2	29.9619	29.9111	30.1009	30.0502	29.9961	29.9733	30.1127	29.6549	29.7322	29.8931	30.3817	29.9589	29.8924	30.0137	29.9714	29.8638
MTCH2	29.9991	29.9586	29.5231	29.7706	30.2192	30.0381	29.5966	29.9829	30.04	30.1174	29.939	29.8618	30.1166	30.1372	30.0889	29.8891
RPL6	29.8399	30.0065	29.8157	29.7127	30.3043	30.0553	29.8419	29.2712	29.5594	29.811	30.6489	29.7632	29.9036	30.2048	30.133	30.0527
G3BP1	29.9543	29.863	29.8933	30.2135	29.9738	30.0976	30.1886	29.485	29.7639	29.7225	30.5767	29.9972	29.6566	29.8902	29.8845	29.9431
TUBA4A	29.3224	28.854	28.6731	30.5044	29.9883	29.3285	30.6009	30.1621	29.7132	29.5067	31.7126	29.01	29.3517	29.596	29.1415	29.1848
PSMA6	30.3118	29.728	29.6762	29.4615	30.1768	30.1336	29.0459	30.134	29.2655	29.4504	28.1718	30.1914	29.7348	30.3737	30.1218	30.2146
RRBP1	30.2947	30.4555	29.0691	29.7163	30.149	30.324	29.1056	29.5862	30.5677	30.1988	29.6373	29.6535	30.2487	30.1503	29.6219	29.4039
SNRPD1	30.2751	30.2562	30.0819	29.9813	30.0146	29.6756	30.2894	29.2963	29.7268	29.9874	28.7934	30.2068	29.8695	30.0441	30.021	30.125
TXNL1	29.8123	29.5399	30.0264	30.225	29.9197	29.7474	30.2383	30.0535	29.7922	29.7827	30.1671	30.0523	29.7233	30.0272	29.9924	30.0773
IGF2R	30.0482	30.0609	29.9609	29.7435	29.9829	30.2191	29.8838	29.8356	30.1165	29.9008	29.6239	30.0577	29.7958	29.8718	29.9698	30.1238
RPS11	29.6918	29.9624	30.0747	29.9981	30.1784	30.07	29.9293	29.8101	29.7684	29.7693	30.2522	29.8959	29.9511	29.7957	30.0702	29.8634
RPL7A	29.772	29.9841	29.9657	29.5999	30.2802	30.0243	29.8618	29.4882	29.4716	29.9397	30.176	29.7849	29.8488	30.1242	30.1293	30.1646
NDUFS1	30.1908	29.94	29.8248	29.932	30.3223	29.8988	29.6346	30.038	29.9307	29.7728	29.5633	30.0994	29.8918	29.9686	29.7559	30.1041
PTBP2	29.868	29.6261	30.3218	30.0369	29.9317	29.7619	30.4412	30.0321	29.4476	29.494	30.5115	29.8853	29.4884	29.713	30.026	29.8602
SRSF7	30.0116	29.8445	29.8241	29.6226	29.8455	29.9934	30.0987	29.8437	30.0472	30.0764	29.9466	29.9672	29.8714	30.0647	30.0343	29.8437
GLG1	30.1428	29.8883	29.9486	29.557	30.1939	30.202	29.4836	29.7445	29.7576	29.8997	29.0347	30.3006	29.8679	29.9892	30.0008	30.2354
SH3BGRL	30.0859	30.2236	30.0792	29.7809	30.076	30.0217	30.2168	29.5285	29.9126	29.7535	29.8577	29.8488	29.9133	29.5893	30.1519	29.7136
NME1	29.7364	29.8775	30.0576	29.7523	29.9415	29.8694	30.2866	29.7095	29.9564	29.9362	30.3389	30.0169	29.3267	29.9767	30.0447	29.8419
DDAH1	29.8769	30.1478	29.9759	29.8216	29.8214	30.0146	30.0588	29.7234	29.9191	29.5871	29.9652	30.1717	29.493	29.4429	30.3583	30.2199
PSPC1	30.0632	29.837	30.0863	29.976	29.9443	30.0972	29.8703	29.94	29.5734	29.9838	29.7015	29.8285	29.982	30.1971	29.5344	29.9745
ACAT1	30.0346	29.6957	29.7164	29.6895	30.0825	29.893	29.645	30.0517	30.1247	30.0771	29.9488	29.6692	30.1641	30.1479	29.888	29.7063
RPL23	30.1114	30.1894	29.5767	30.018	30.2303	30.1592	29.9723	29.4924	29.3653	29.9816	29.0897	30.1982	29.7943	29.813	29.9482	30.0245
RPS21	29.8779	29.8301	29.926	30.3625	29.9106	29.9526	30.1821	29.685	29.8779	29.7423	30.218	29.8255	29.7601	29.6411	29.9019	29.6484
MYL12A_MYL12B	29.8652	30.2632	29.6872	30.0933	29.5719	29.635	29.787	29.5712	30.3926	29.931	30.1701	29.6662	29.7811	29.6543	29.7701	29.3456
DYNLRB1	29.8715	29.5893	30.0095	30.1274	29.9003	29.6943	29.6962	29.9178	29.7834	30.0005	29.8722	29.9312	29.9108	30.0108	30.1669	30.0438
MCM4	29.9034	29.3754	30.2354	30.0094	29.7834	29.8595	30.61	29.0134	28.7069	29.4227	30.649	30.2652	29.3596	29.5352	30.1054	30.0869
PFDN6	30.0085	29.853	29.7762	30.1904	30.1249	29.7688	30.0224	29.6941	29.6963	29.8136	29.8771	29.9487	29.8885	29.9563	29.8591	29.893
PDLIM1	29.7814	30.0207	29.3212	28.7396	29.3539	30.1694	29.7803	27.8276	31.0286	30.6169	29.1954	29.0778	30.9865	30.4107	28.94	28.5622
ACSL4	29.8237	29.846	29.2419	30.2159	30.096	30.0332	28.94	30.7081	29.8473	30.3517	29.8223	28.9237	29.7153	30.2692	29.7926	29.2737
PSMA2	30.1204	29.5149	29.8531	29.7241	30.2936	29.9677	29.1386	30.0754	29.0852	29.2944	28.5993	30.1643	29.9424	29.796	30.151	30.1672
PGLS	29.9608	29.9294	29.8771	29.9857	29.9554	29.9434	30.1245	29.7778	29.8807	29.9022	29.3907	29.9802	29.8759	29.4564	30.1917	29.8711
IGF2BP3	29.7184	29.9725	29.7591	29.6844	29.9703	29.9927	29.8835	29.6366	29.9085	29.8398	30.1831	29.7465	29.845	29.863	30.0225	29.968
SRRT	29.9339	29.9968	29.9199	29.8564	30.0221	29.8655	29.9844	29.8096	29.7029	29.637	30.0081	29.9841	29.8152	29.7287	29.9039	29.8887
MCM3	29.9122	29.42	30.2671	29.9612	29.8527	29.8228	30.4577	29.0231	28.7749	29.2711	30.5291	30.2597	29.4811	29.4673	30.0831	30.1096
ACADVL	30.306	30.2768	29.513	29.5183	30.1956	30.0348	29.3201	29.5738	29.8824	29.8953	29.6128	29.9347	29.8591	29.9608	29.9463	29.7643
SOD1	30.2228	29.7092	30.0999	29.5557	30.3722	29.7767	29.3811	29.9547	29.0514	29.2386	29.0658	30.6358	29.0002	29.9386	30.0162	30.2931
RBBP7	29.8822	30.0204	29.6574	30.092	29.7315	30.1318	30.0163	29.496	29.559	29.994	30.3478	29.6319	29.5655	29.7294	30.1363	29.4889
MAP1LC3A	29.2094	29.429	30.0641	29.9975	29.4799	29.4724	29.6987	30.3526	29.8753	30.2673	30.0376	29.8336	29.6863	29.7929	30.0259	30.147
TRIM2	29.3305	29.3247	30.1645	30.0782	29.4703	29.4827	30.2528	30.3265	29.5614	29.8456	30.1742	30.0064	29.6353	29.847	29.692	30.0856
PLD3	29.8673	29.5689	29.6377	29.8124	29.6003	29.6877	29.8109	30.4125	29.9622	29.6522	29.9849	29.7925	29.8089	29.7887	29.9874	30.0492
ANXA7	30.0429	30.0363	29.7468	29.8621	29.7828	30.0468	29.5991	29.6348	30.0084	30.1404	29.1429	29.7598	30.4032	30.0218	29.5773	29.4889
ASMTL	29.6694	29.7291	29.7988	29.8495	29.4945	29.99	29.5952	29.8358	29.5086	29.8209	29.9609	30.3721	29.702	29.7004	30.0031	30.3787
SYNCRIP	29.7605	30	29.7745	29.5748	29.874	29.6659	30.17	29.5215	29.9116	29.9039	30.2168	29.7992	29.7853	29.6977	29.9831	29.9225
SUCLA2	29.9484	29.8748	29.7503	29.6997	29.9769	29.929	29.5029	30.0035	30.0087	29.9847	29.5439	29.8277	29.789	30.0235	29.8987	29.8583
LRP1	29.6437	29.9512	29.813	29.6264	29.6195	29.818	29.8915	29.5592	30.1916	29.8307	29.9088	30.1194	29.8332	29.9795	29.8197	29.9037
TCERG1	29.9244	29.8933	29.858	29.8701	29.9076	29.8532	29.9006	29.8286	29.7451	29.7678	29.9842	29.9803	29.7095	29.7373	29.8203	29.9068
CDC37	30.0391	29.974	29.8198	29.7781	29.9922	29.9749	29.9463	29.6289	29.7264	29.8134	29.9305	29.9351	29.5532	29.7907	29.8472	29.8349
EIF5	29.8786	29.7974	29.7742	29.9738	29.9128	29.8893	30.1079	29.7705	29.8852	29.7341	29.9905	29.7624	29.7277	29.7394	29.8112	29.8698
NUCB1	29.937	29.7031	29.9475	29.7843	29.9095	29.8631	29.7454	29.6982	29.8233	29.7294	29.8384	30.1199	29.7699	29.7569	29.819	30.136
NAGK	29.9372	29.9683	29.5088	29.6995	29.9833	29.8794	29.1474	30.1327	29.9033	30.043	29.3545	29.5477	30.1964	30.1661	29.7795	29.7667
PSMD10	30.108	30.2363	28.9963	30.1462	30.0161	30.2307	29.0885	29.9328	29.9333	29.6126	30.1241	29.1351	29.7255	29.8031	30.2369	29.2638
SRRM2	29.9377	29.9204	30.0116	29.8936	29.9668	30.0088	29.9679	29.4081	29.5769	29.6597	30.1467	29.962	29.5001	29.7804	29.7712	29.7648
UBAP2L	29.8039	29.758	29.8505	29.7718	29.7916	29.8657	29.9672	29.7354	29.8195	29.983	29.98	29.843	29.7499	29.8444	29.9574	29.8039
ATP6V1E1	29.6973	29.4926	29.8145	29.9408	29.7218	29.9042	29.5816	30.0675	29.7765	30.1967	29.96	29.3028	30.0178	30.1088	29.8436	29.5737
CAPN2	29.9529	30.1139	29.7346	29.8019	29.6522	29.905	29.6906	29.427	30.2989	29.7071	29.7006	29.5734	30.3222	29.6288	29.8522	29.5567
SEC23A	29.9076	29.9986	29.6667	29.6085	29.9829	30.0699	29.4251	29.779	30.1164	29.8354	29.4653	30.0321	29.6227	29.6851	29.8445	30.0479
SAR1A	29.9713	29.938	29.9816	30.0264	29.8868	29.9824	29.8551	29.703	29.7147	29.6508	29.7556	29.6571	29.9822	29.6019	29.7591	29.7556
QDPR	29.8402	29.3987	30.002	29.9857	29.7556	29.4903	29.9931	29.9202	29.8815	29.8637	29.9803	29.8035	29.6276	29.6604	30.0924	29.7873
GSTO1	30.1898	30.3155	29.4813	29.3115	30.073	29.9797	29.4243	28.9412	30.1593	30.2111	29.226	29.4842	30.0857	30.2275	29.6458	29.3096
TSN	30.0157	29.6938	29.8257	29.4691	30.0907	30.1632	29.7566	29.5497	29.5392	29.3125	30.151	30.0974	29.6068	29.5527	29.9901	29.8659
FAM49B	29.8773	29.7855	29.9038	29.5501	29.8554	29.9121	29.4503	29.9827	29.8455	29.8915	29.8598	29.7681	29.737	29.9358	29.7418	29.919
SNRNP70	29.8594	30.0565	29.8455	29.86	29.8376	29.8485	29.8515	29.463	29.8713	29.8593	29.3167	30.0077	29.5836	29.714	29.8604	30.0387
TF	29.6355	29.7754	29.772	29.7812	29.359	29.6693	29.9107	30.2361	30.1996	29.9159	29.0003	29.8626	29.7651	30.0627	29.817	29.7446
ANP32E	29.7983	29.8522	29.9289	29.9819	29.9477	30.0029	30.1384	29.2942	29.3499	29.2678	30.2848	29.8605	29.6097	29.2562	30.1166	29.7409
SCARB2	29.9721	29.8986	29.7689	29.5917	29.8747	29.9439	29.217	30.013	30.111	29.6564	29.9726	29.5273	29.9096	29.506	29.954	29.7512
HNRNPAB	29.8725	29.8195	29.7995	29.7957	29.9216	29.582	30.0305	29.7008	29.6072	29.7367	30.1703	29.6574	29.6948	29.5913	29.8785	29.9533
AK3	30.0368	30.0604	29.3632	29.5706	30.1059	30.1515	29.2767	29.4924	29.8733	30.1747	29.8314	29.4702	29.7957	29.9018	29.7755	29.5269
H2AFZ_H2AFV	30.1401	29.9546	29.8741	29.8388	29.8126	29.6362	29.8028	29.5492	29.9076	29.8388	29.5148	29.9554	29.3716	29.3505	29.6995	29.8878
NHP2L1	29.9346	29.9265	29.3631	29.4479	30.1756	29.7852	29.6323	29.7409	29.713	29.7242	29.7853	30.1258	29.8696	29.3274	29.9966	29.8758
UBA6	29.8075	29.8891	29.7981	29.759	29.869	29.926	29.9007	29.6257	29.9383	29.8317	29.6274	29.6746	29.7176	29.8671	29.6362	29.7618
HCFC1	29.8907	29.8339	29.8721	29.7417	29.9925	29.7833	29.8728	29.502	29.5354	29.6631	29.8638	29.9303	29.6755	29.7329	29.8038	29.8853
VAPB	29.8174	29.8561	29.8173	29.6362	29.8521	29.6425	29.8497	29.7244	29.7762	29.8203	29.8227	29.816	29.7068	29.8628	29.7197	29.8914
EIF3D	29.9804	29.6976	29.7472	29.6112	29.973	30.01	29.6543	29.7089	29.6254	29.6868	29.8241	29.8321	29.6897	29.6239	30.0339	29.7602
SLC25A5	29.962	29.6658	29.5085	30.6693	29.8097	29.7244	29.2555	30.7559	29.2637	29.8495	29.5346	29.1526	29.3628	29.84	29.6011	29.1918
CSNK2A1_CSNK2A3	29.6988	29.701	29.9899	30.2448	29.878	29.852	29.7064	29.8774	29.7013	29.7122	29.0463	29.8614	29.6542	29.5944	29.8422	29.7213
PPID	29.9339	29.6936	29.6705	29.801	29.9711	29.7917	29.8645	29.4473	29.5116	29.8909	29.8506	29.7895	29.6866	30.0373	29.7461	29.6295
LETM1	29.6329	29.7889	29.7824	29.7825	29.5703	29.6965	29.6477	29.8565	29.8782	29.9181	29.7165	29.6122	29.9979	29.832	29.8317	29.7627
PAPSS1	29.6173	29.7686	29.7057	29.6675	29.5103	29.8561	29.9187	29.5057	29.9466	29.477	29.8697	30.0024	29.8793	29.6185	29.8406	29.9775
PALM	29.3944	29.4007	30.1277	29.5908	29.5828	29.4188	29.8981	30.1152	29.7087	30.0165	29.7603	29.8289	29.5499	29.9225	29.7586	29.8927
RRM1	29.6317	29.5488	30.1373	30.0752	29.5247	29.6882	30.5177	29.1224	28.8717	28.9856	30.3396	30.1294	29.04	29.2053	29.9355	30.0101
BZW1	29.717	29.7167	29.9598	29.9523	29.5263	29.6541	29.9211	29.7836	29.6111	29.38	30.1845	29.6431	29.8438	29.4107	29.9513	29.7286
UPF1	29.8201	29.8594	29.7457	29.6834	29.9704	29.7976	29.769	29.6261	29.5071	29.8216	29.6293	29.7591	29.736	29.7718	29.872	29.7459
LIN7C	29.6395	29.5187	29.6975	29.8113	29.8073	29.4465	29.3286	30.3269	29.6391	29.878	30.1591	29.5087	29.4731	29.8867	29.979	29.6334
CARHSP1	29.5688	29.7041	29.989	29.8496	29.7376	29.7787	30.0059	29.7345	29.5355	29.7334	30.0743	29.6169	29.7065	29.9095	29.5258	29.4588
MSH2	29.7241	29.6097	30.1252	29.9382	29.7095	29.7125	30.2191	29.3368	29.1891	29.2452	30.0278	30.0537	29.4927	29.4387	29.828	29.8859
PRKACA_KIN27	29.6138	29.5593	29.9562	29.4226	29.6356	29.6852	29.6156	29.9135	29.8056	29.9471	29.8269	29.7556	29.6795	29.9533	29.58	29.971
EIF2S1	29.8085	29.7872	29.8054	29.641	29.7807	29.6164	29.8762	29.7756	29.5524	29.6679	29.831	29.8843	29.5972	29.7945	29.7754	29.8173
EPB41L2	30.1613	30.197	29.3828	29.416	29.9841	30.174	29.7305	28.8119	29.7067	29.9023	29.6815	29.7947	29.4806	29.5868	29.5557	29.6457
CAPNS1	29.8226	29.9627	29.52	29.3343	29.5812	29.9438	29.5762	29.1929	30.3752	29.92	29.5147	29.6097	30.2582	29.6911	29.6595	29.4417
GLDC	29.5149	29.8081	30.0902	29.8304	29.6004	30.0718	30.1003	28.6754	29.2541	29.6521	30.0614	29.6455	29.8339	29.6401	29.9273	29.567
TBCD	29.6783	29.5336	29.9128	29.8158	29.5956	29.4734	30.1722	29.5804	29.4034	29.749	29.8198	29.9732	29.6221	29.8231	29.7139	29.8895
LAP3	30.0764	29.9265	29.546	29.5065	29.8997	30.0041	29.7935	29.2129	29.6466	29.7941	29.7926	29.6299	29.898	29.7554	29.7097	29.4819
MCM7	29.7326	29.2598	29.9514	29.9575	29.6287	29.5057	30.5796	28.7987	28.8326	29.1748	30.3914	30.1003	29.2105	29.453	29.8394	29.9919
ABCE1	29.8087	29.731	29.7954	29.6763	29.8949	29.803	29.8919	29.5182	29.6052	29.5395	30.0775	29.751	29.6998	29.6594	29.6092	29.7109
SF1	29.8675	29.8578	29.8473	29.4676	29.8324	29.7589	29.9066	29.4995	29.547	29.7431	29.8303	29.7626	29.5861	29.6547	29.8268	29.6973
BTF3	29.8387	29.8351	29.6717	29.6495	29.7773	29.9514	29.5503	29.5799	29.6891	29.4943	30.1991	29.4162	29.7243	29.9267	29.7264	29.502
FARSA	29.7667	29.6671	29.6356	29.6558	29.7017	29.8931	29.6334	29.6483	29.5097	29.774	29.7611	29.7885	29.8063	29.9305	29.7534	29.7499
EDF1	29.8232	29.6665	29.364	29.5939	29.9299	29.8228	29.9485	29.4735	29.5502	29.6172	30.2815	29.7485	29.3224	29.8163	29.8004	29.6534
CARS	29.6053	29.6672	29.8367	29.848	29.7206	29.6096	29.7398	30.2136	29.6555	29.5684	29.854	29.4217	29.7334	29.7883	29.5286	29.7016
COX5A	29.8167	29.6239	29.4262	29.688	29.7856	29.821	29.3851	30.1227	29.5501	29.8785	29.8684	29.4436	29.8097	29.7253	29.8223	29.5549
RPS17L_RPS17	29.9972	29.8144	29.6389	29.8219	29.9224	29.9648	29.8018	29.444	29.318	29.5469	30.0321	29.4748	29.4635	29.9096	29.7915	29.2642
ECH1	29.8063	29.8067	29.7545	29.4464	29.624	29.8869	29.2814	29.5848	30.0647	29.8644	29.3337	29.7371	30.0679	29.6195	29.5497	29.7215
PFKL	29.6518	29.9441	29.6408	29.6122	29.7028	29.8276	29.6578	29.419	29.5926	29.7365	29.7408	29.7986	30.0221	29.7168	29.5545	29.6415
CPNE3	29.8408	29.8368	29.6269	29.6162	29.7638	29.7807	29.8185	29.4813	29.7087	29.621	29.9387	29.5836	29.574	29.5858	29.9369	29.5458
LANCL1	29.92	29.5389	29.6992	29.5116	29.8426	29.68	29.6189	29.9319	29.6176	29.7558	29.7716	29.5735	29.5796	29.732	29.824	29.6203
FABP3	30.1044	29.9408	28.0856	28.2817	30.2133	30.3355	27.2619	29.6215	30.4019	30.762	28.4442	27.9803	30.1658	30.341	28.8956	28.248
ERLIN2	29.8866	29.8921	29.7779	29.3974	29.7477	29.8698	29.5911	29.3534	29.693	29.4416	29.7691	30.0154	29.7271	29.5005	29.6749	29.7521
SEC22B	29.9043	29.9307	29.7369	29.6846	30.0316	29.772	29.6823	29.6844	29.6105	29.6008	29.2435	29.6542	29.5636	29.4081	29.9037	29.667
HPRT1	29.5534	29.4279	29.2346	30.308	29.7136	29.5259	28.8115	30.1829	29.2388	29.484	30.308	29.5284	29.6104	29.4908	30.3644	29.3771
DNAJC8	29.8647	29.7536	29.8076	29.636	29.6888	29.7157	29.9818	29.497	29.3418	29.5332	30.0916	29.776	29.2501	29.5744	29.7609	29.7328
ATP5J	29.5049	29.6689	29.5422	29.5455	29.4653	29.9429	29.19	30.0171	29.7544	29.6157	29.9156	29.659	29.7595	29.714	29.815	29.793
ETFB	29.7445	29.7651	29.4883	29.5711	29.7726	29.7288	29.3388	29.5609	29.9504	29.9059	29.6855	29.559	29.9505	29.8147	29.6683	29.501
GFPT1	29.6777	29.9477	29.4577	29.5292	29.5573	30.0121	29.4033	29.1149	29.8567	29.8944	29.4006	29.6847	30.2298	29.8628	29.4143	29.6301
MDK	29.9722	29.9554	29.5855	29.38	29.7916	29.8807	29.6252	29.2719	29.6599	29.6389	30.1106	29.3355	29.415	29.1457	30.0102	29.8507
EPB41	29.6489	29.3604	29.942	29.9196	29.8471	29.4708	30.0101	29.9236	28.8534	29.3783	30.0683	29.5975	29.1705	29.6527	29.8083	29.7577
APEH	29.8092	29.8593	29.6745	29.5223	29.9132	29.7256	29.6091	29.366	29.6251	29.7561	29.5285	29.8406	29.7873	29.8058	29.5988	29.5803
HSD17B12	29.5251	29.8874	29.6253	29.6796	29.7477	29.8054	29.5674	29.7909	29.7607	30.0771	28.7918	29.6602	29.9456	30.0635	28.7301	29.6743
MAT2A	29.6985	29.3979	29.9382	29.8178	29.6815	29.7209	30.2584	29.2096	29.3828	29.0478	30.2396	29.703	29.6542	29.264	29.7303	29.6733
ERH	29.5546	29.4463	29.815	30.1104	29.7503	29.5965	29.8002	29.592	29.6442	29.55	29.9276	29.6343	29.7671	29.3252	29.749	29.557
MLLT4	29.6166	29.5018	30.0036	29.7596	29.5846	29.5361	29.7329	29.9659	29.4523	29.5679	29.8432	29.6207	29.4458	29.8395	29.6925	29.6953
SEP6	29.2756	28.7593	29.7379	30.2215	29.3782	29.2062	29.4158	30.7071	29.2239	29.3865	29.7537	29.7024	29.6506	29.4474	29.7045	29.9167
EIF3H	29.7881	29.4962	29.7776	29.7041	29.8365	29.9119	29.6093	29.3546	29.5301	29.5749	29.8414	29.639	29.7482	29.7581	29.6769	29.6062
LYPLA1	29.5373	29.5456	29.6092	29.7783	29.823	29.9596	29.4784	29.5175	29.7232	30.0444	29.1258	29.7022	30.0938	29.7621	29.3975	29.4847
ALCAM	29.3891	29.7545	29.888	29.8342	29.0781	29.1858	29.6486	29.9684	29.6016	29.2894	28.587	30.0673	29.7301	29.3798	30.0455	30.3236
MAP2K2	29.6511	29.6813	29.6754	29.4827	29.6923	29.7409	29.6023	29.7342	29.633	29.691	29.8184	29.6825	29.4636	29.7723	29.7834	29.7142
RPL18	29.5744	29.5639	29.6566	29.9558	29.9092	29.7607	29.403	29.393	29.4222	29.4307	29.7391	29.6254	29.8592	29.7155	29.6953	29.8433
IDI1	29.4648	29.4409	29.9551	29.6788	29.6246	29.6182	30.5245	29.4498	29.2069	29.0642	30.3593	29.7927	28.7547	29.1699	29.7744	29.6874
COX4I1	29.6774	29.7576	29.3952	29.4493	29.706	29.913	29.2975	29.8207	29.8119	29.6904	29.6579	29.5356	29.6269	29.7804	29.8698	29.5577
UBE2M	29.8166	29.6947	29.6273	29.4214	29.7747	29.6671	29.4125	29.7605	29.828	29.8205	29.7075	29.5407	29.6982	29.5638	29.7092	29.6172
MAGED2	29.5848	29.6192	29.5936	29.7637	29.4394	29.8677	30.0475	29.3826	29.6197	29.4641	30.0993	29.7669	29.6312	29.471	29.5862	29.5313
EIF2S2	29.6213	29.7358	29.723	29.6458	29.4999	29.6478	29.889	29.5491	29.712	29.6894	30.0497	29.5488	29.5286	29.5737	29.5874	29.5043
IPO9	29.5611	29.6533	29.8602	29.7286	29.5256	29.534	29.9457	29.7623	29.2912	29.2407	29.945	29.8802	29.4674	29.3999	29.7071	29.893
DBNL	29.7626	29.5639	29.4782	29.6679	29.6167	29.7742	29.5998	29.6827	29.5447	29.5976	29.5452	29.8817	29.4763	29.647	29.8277	29.8936
HDAC2	29.7677	29.7399	29.634	29.6638	29.688	29.8139	29.8326	29.3857	29.299	29.3773	29.7888	29.8012	29.4881	29.5574	29.8276	29.8212
CHCHD3	29.7224	29.6481	29.7038	29.5097	29.6256	29.5994	29.8528	29.6718	29.7047	29.8258	29.7077	29.5887	29.6168	29.5985	29.6268	29.5773
PCYOX1	29.6503	29.5585	29.3699	29.7457	29.6135	29.4742	29.1319	29.9027	29.6345	29.6048	29.7586	29.6903	29.829	29.8285	29.8036	29.7087
DEK	29.7618	29.6591	29.8282	29.6032	29.7808	29.5344	30.0792	29.1624	29.0437	29.3336	30.1895	29.9559	29.1502	29.367	29.7936	29.5743
HSPA4L	29.0987	29.5622	30.363	29.4941	29.1646	29.5344	30.4764	28.6931	29.475	29.2379	30.201	29.6152	29.6499	29.3738	29.7204	29.5288
SNX12	29.559	29.6473	29.4544	29.5967	29.5463	29.5203	29.28	29.5422	29.6558	29.3626	30.3706	29.4209	29.5763	29.4377	30.3939	29.4811
AP2A1	29.5013	29.8338	29.5054	29.6549	29.5198	29.612	29.4149	29.8586	29.6702	29.6711	29.5534	29.8267	29.5511	29.7539	29.623	29.7795
CRIP2	28.8313	29.2853	30.1322	29.637	28.7591	28.9013	30.1764	29.9792	29.7874	29.3088	29.8962	30.0105	29.2871	29.4942	29.419	30.176
PFDN2	29.4914	29.5436	29.8852	29.8681	29.7004	29.3911	29.7449	29.5847	29.6902	29.2961	29.8119	29.6304	29.8202	29.7392	29.6454	29.3106
RBM39	29.611	29.7756	29.581	29.7171	29.6288	29.6063	29.7993	29.5965	29.564	29.5433	29.8259	29.662	29.6318	29.3928	29.8036	29.4971
BCAP31	29.5476	29.7927	29.3072	29.7541	29.5298	29.8316	29.3975	29.9139	29.8035	29.7709	29.8528	29.3801	29.3793	29.6506	29.7342	29.4518
SLC25A11	29.8875	29.7044	29.4613	29.3551	29.7771	29.7827	29.1016	29.7517	29.6736	29.814	29.0229	29.4991	29.6048	30.0778	29.83	29.4139
TNKS1BP1	29.5334	29.5947	29.6227	29.6815	29.45	29.5882	29.3904	29.8175	29.7379	29.8119	29.4161	29.5721	29.8537	29.9078	29.4905	29.6974
AP2M1	29.4982	29.6736	29.5272	29.62	29.4773	29.5183	29.5284	29.8284	29.7426	29.7597	29.7464	29.6538	29.569	29.6196	29.5507	29.8346
RPS8	29.3325	29.8393	29.6672	29.298	29.8661	29.6298	29.4928	29.3414	29.1905	29.4133	29.8905	29.7163	29.7787	29.6108	29.8286	29.8416
PSME2	29.9277	29.8121	29.6091	29.2707	29.8065	29.8262	29.8058	29.0139	29.4887	29.8415	28.8524	29.6656	29.6893	29.7913	29.4592	29.7187
ALDH6A1	29.6879	29.9437	29.3988	29.3288	29.5807	29.8931	29.6424	28.8694	29.4585	29.4298	29.9492	29.9017	29.5307	29.4163	29.954	29.5677
PPP2CB	29.6963	29.4554	29.6588	29.6071	29.4697	29.7502	29.5129	30.0194	29.4505	29.5071	28.603	29.8724	29.6805	29.5242	29.6962	29.7077
SORD	29.7844	29.6783	29.6832	29.5027	29.8237	29.6965	29.693	29.3625	29.5787	29.5231	29.5526	29.6009	29.4103	29.6858	29.6742	29.6801
GPS1	29.6526	29.5418	29.5916	29.5621	29.6633	29.6696	29.6165	29.6599	29.5304	29.4566	29.7328	29.6775	29.5234	29.6185	29.7445	29.6778
DDX46	29.7085	29.7766	29.5655	29.5512	29.6876	29.769	29.6536	29.406	29.536	29.4886	29.8569	29.5756	29.641	29.6354	29.4702	29.5783
PSMD14	29.8519	29.4069	29.5693	29.2421	29.8572	29.72	29.5158	29.5384	29.3439	29.7726	29.3913	29.7187	29.2203	29.8851	29.7628	29.764
NUMA1	29.7585	29.8531	29.7038	29.1403	29.7482	29.7037	29.5006	29.3596	29.7474	29.4063	29.476	29.9387	29.4099	29.2541	29.5955	30.0012
RPS27L	29.6866	29.6108	29.6061	29.3252	29.5828	29.25	29.8485	29.439	29.4271	29.6892	30.1869	29.4929	29.5501	29.643	29.9081	29.3197
CORO7-PAM16_CORO7	29.4412	29.3084	29.6763	29.6124	29.7812	29.4536	29.2653	30.0782	29.6418	29.7708	29.4729	29.3354	29.7416	29.7741	29.5022	29.655
ANKRD28	29.3936	29.6982	29.6581	29.3002	29.2192	29.4241	29.8579	29.4936	29.7251	29.6161	30.1134	29.5602	29.252	29.8141	29.5839	29.824
LMAN2	29.7792	29.7674	29.2944	29.6135	29.7666	29.6253	29.4956	29.4355	29.8028	29.7435	29.3318	29.3971	29.915	29.7134	29.7081	29.2273
OXSR1	29.5221	29.5964	29.5898	29.5806	29.5911	29.611	29.3586	29.8598	29.4595	29.2301	29.6745	29.7365	29.5797	29.5417	29.9129	29.7497
RPL13	29.6606	29.82	29.5285	29.3398	29.8268	29.5623	29.5796	28.9294	29.3203	29.4473	29.9565	29.4121	29.8525	29.7178	29.7796	29.7095
GPD2	30.0462	29.8748	28.9337	29.3427	30.0828	30.0365	28.6877	29.7068	29.6864	29.8297	29.2776	28.7077	30.017	29.7508	29.6701	28.6139
PDLIM5	29.8259	30.3372	29.174	29.1547	29.5211	29.9728	29.5384	28.9155	30.2573	29.4487	29.4448	29.5516	29.2372	28.9228	29.4222	29.4681
ACP1	29.6882	29.5726	29.7416	29.7501	29.7854	29.7016	29.7387	29.3236	29.3935	29.4906	29.5676	29.728	29.2722	29.5681	29.587	29.6923
EIF3F	29.7546	29.5717	29.7033	29.5554	29.6424	29.8109	29.66	29.3167	29.3941	29.4357	29.6899	29.6973	29.6405	29.5638	29.6139	29.5879
CUL4B	29.5469	29.4105	29.5554	30.0056	29.4643	29.4396	29.5922	29.8725	29.6113	29.5907	29.6941	29.5304	29.4658	29.5832	29.5601	29.6474
PPP5C	29.6976	29.5671	29.7034	29.6951	29.5769	29.7098	29.4121	29.6192	29.371	29.5312	29.2174	29.6954	29.5452	29.5715	29.8103	29.7318
BZW2	29.6665	29.5313	29.7255	29.5945	29.7204	29.7473	29.5613	29.595	29.354	29.6528	29.5761	29.4066	29.7592	29.6353	29.4909	29.4678
NAA15	29.7561	29.6125	29.5376	29.5297	29.6194	29.7498	29.7637	29.3581	29.4223	29.5575	29.7264	29.634	29.5984	29.6188	29.4934	29.5416
NOVA2	29.2612	28.7886	29.9349	29.7223	29.3709	29.1255	29.7282	30.0555	29.4017	29.7312	29.8268	29.4485	29.5097	30.0079	29.3327	29.6383
LONP1	29.6952	29.5763	29.4316	29.3998	29.845	29.5951	29.0725	29.6005	29.8445	29.5783	29.7221	29.3916	29.6853	29.6085	29.7859	29.5007
RAB5B	29.6168	29.4342	29.6785	29.571	29.5947	29.3807	29.3345	29.8641	29.4555	29.4866	29.4349	29.6562	29.722	29.661	29.6776	29.7052
PRPSAP2	29.3462	29.5842	29.518	29.6508	29.5458	29.6312	29.3873	29.5636	29.6639	29.6294	30.0421	29.3498	29.7219	29.7434	29.6264	29.1973
EIF3G	29.6635	29.5284	29.6133	29.5911	29.7744	29.5895	29.7173	29.3231	29.4885	29.5077	29.8039	29.5387	29.4754	29.5615	29.6439	29.5124
ITGAV	30.0935	30.6953	28.5307	28.052	29.619	30.0904	28.73	27.6084	30.5547	30.0549	28.3674	28.6784	29.7619	29.3558	28.7781	28.4742
TWF2	29.7303	29.479	29.4469	29.3864	29.8165	29.6492	29.2339	29.9205	29.3208	29.7407	29.7202	29.5315	29.3702	29.5902	29.6088	29.5481
QPRT	30.625	29.897	29.0543	28.473	30.3462	30.1336	27.9467	28.7946	28.9143	29.2414	26.4582	29.999	29.6186	29.6499	29.5449	29.1764
IST1	29.6393	29.5303	29.5531	29.6609	29.7709	29.5013	29.5156	29.6512	29.2011	29.4773	29.8185	29.5714	29.4452	29.3684	29.7489	29.6714
C21orf33	29.4433	29.4476	29.297	29.5789	29.6434	29.6138	29.5717	29.3858	29.8141	29.419	29.7322	29.8007	29.5845	29.5256	29.6602	29.5979
AKR7A2	29.8386	29.6012	29.7989	29.4946	29.8376	29.6287	29.6779	29.2635	29.1226	29.2338	29.4416	30.048	29.1232	29.1006	29.7081	29.8129
RAB6A	29.399	29.4816	29.5313	29.6239	29.4466	29.4421	29.4257	29.741	29.7181	29.6007	29.5992	29.4314	29.5582	29.8694	29.572	29.6798
PICALM	29.5931	29.739	29.4273	29.5469	29.5521	29.818	29.5497	29.6674	29.64	29.6721	29.4207	29.4769	29.469	29.6032	29.5329	29.4553
RBM4	29.6508	29.7107	29.6351	29.3018	29.7156	29.5785	29.7934	29.4111	29.3484	29.5508	29.8616	29.4677	29.3023	29.597	29.5706	29.5739
ACSL3	29.5471	29.4616	29.5217	29.6544	29.6632	29.6269	29.422	29.7653	29.4613	29.6287	29.457	29.3986	29.7203	29.6601	29.4473	29.6173
SMARCA4	29.6656	29.4968	29.5442	29.5779	29.8313	29.6878	29.4743	29.4498	29.4008	29.2866	29.5808	29.7398	29.3834	29.4334	29.7082	29.7621
AP1B1	29.4546	29.5687	29.5816	29.7556	29.645	29.3454	29.5622	29.8115	29.5276	29.3469	29.2557	29.7687	29.5409	29.612	29.5614	29.6564
GNAQ	29.1283	29.0735	29.793	29.7239	29.2111	29.3285	29.5129	30.0408	29.3197	29.7218	29.4129	29.4646	29.788	29.7362	29.4178	29.8335
LSM2	29.3778	29.8232	29.884	29.5616	29.4957	29.3032	29.6862	29.8798	29.4455	29.4829	29.2866	29.6439	29.7686	28.8349	29.6513	29.6328
CAPRIN1	29.3553	29.3355	29.8456	29.5691	29.4624	29.3238	29.7845	29.4162	29.4995	29.2575	29.9364	29.7062	29.3074	29.5294	29.6058	29.8932
SEC13	29.6201	29.6422	29.317	29.3383	29.7085	29.7514	29.4	29.4877	29.7046	29.6661	29.4271	29.6994	29.5297	29.663	29.4071	29.6037
BTF3L4	29.4394	29.6653	29.5659	29.6197	29.4059	29.5189	29.6045	29.5915	29.4467	29.4838	29.804	29.6294	29.2452	29.7866	29.6068	29.5476
CPSF6	29.5844	29.5357	29.6196	29.7088	29.5804	29.6248	29.5298	29.4585	29.3702	29.2962	29.6628	29.712	29.5371	29.5874	29.5733	29.4821
RANGAP1	29.5531	29.7022	29.5024	29.4796	29.5549	29.5878	29.6548	29.3425	29.4401	29.4015	29.6831	29.6029	29.4032	29.4756	29.8563	29.5551
SLC25A24	29.6757	29.8143	29.5089	29.3028	29.6079	29.6786	29.4218	29.6116	29.8652	29.7072	29.0583	29.3819	29.5826	29.4563	29.5932	29.2798
COPS3	29.6688	29.4217	29.5554	29.6018	29.5336	29.7304	29.5476	29.3378	29.4001	29.4098	29.5097	29.7229	29.3249	29.6416	29.6829	29.6221
BLVRB	29.8454	30.1534	28.8858	29.1844	29.7619	29.8651	28.9924	28.4918	29.761	29.5435	29.1592	29.6762	29.8673	29.3089	29.7353	29.4218
EDIL3	28.8358	29.0074	29.4555	30.0367	28.9111	29.4655	29.4162	30.4088	29.5951	29.6893	29.348	29.3994	29.2989	29.3424	29.696	29.7305
ACADM	29.8007	29.7109	29.4443	29.0125	29.8842	29.7857	29.3887	28.9139	29.5317	29.4816	29.3138	29.8028	29.4539	29.5053	29.4378	29.8011
PPP2R5D	29.4319	29.4918	29.658	29.6108	29.5607	29.6431	29.6401	29.5224	29.3535	29.5529	29.4925	29.314	29.3866	29.7947	29.4521	29.5915
DDX42	29.5645	29.4524	29.5353	29.4771	29.7272	29.4545	29.8066	29.3551	29.3439	29.3265	29.7315	29.8002	29.2902	29.552	29.4841	29.5842
YKT6	29.6233	29.6552	29.4049	29.3538	29.6571	29.5103	29.3132	29.7806	29.5266	29.5195	29.5383	29.442	29.324	29.6481	29.5633	29.6175
PEA15	29.4582	29.683	29.5653	29.8398	29.271	29.2876	29.9449	29.1884	29.7657	29.4233	29.7802	29.2963	29.4269	29.5096	29.0938	29.3007
IMPA1	29.6705	29.662	29.3626	29.4773	29.6944	29.4459	29.3463	29.5487	29.5804	29.6401	29.2102	29.3798	29.4719	29.7993	29.4669	29.5694
HSP90AB2P	29.6444	29.1601	29.713	29.6543	29.7386	29.9234	29.0177	29.0786	28.7498	29.3731	27.2736	30.0947	29.8518	29.3845	29.6207	29.4433
CTSC	29.9169	30.2326	28.7508	28.2479	29.5384	29.94	28.755	28.1586	30.2044	30.2686	27.8783	29.19	30.2224	29.8729	28.7726	28.8032
RBM8A	29.6706	29.6753	29.4845	29.7644	29.319	29.3813	29.7703	29.5508	29.4505	29.3356	29.5605	29.581	29.386	29.2092	29.5402	29.5179
UBA3	29.7046	29.6617	29.4675	29.2473	29.615	29.7535	29.3083	29.3355	29.5017	29.5615	29.6314	29.3451	29.8028	29.5372	29.4354	29.3242
NOP58	29.5837	29.6036	29.0657	29.0496	29.4617	29.5527	29.2822	29.4508	29.8264	29.762	29.0878	29.6755	29.7677	29.827	29.301	29.5537
CAMKV	29.2994	28.8515	29.6886	29.7955	29.458	29.16	29.0181	30.2019	29.0992	29.7772	29.0664	29.3824	29.5922	29.9469	29.4702	29.448
CLIP2	29.194	29.4945	29.6375	29.4486	29.319	29.3352	29.4378	29.7414	29.5647	29.5505	29.716	29.5197	29.315	29.7493	29.4704	29.6385
PPA2	29.7156	29.7535	29.3836	29.3055	29.6881	29.7734	29.2214	29.0982	29.7059	29.6662	29.2608	29.4021	29.6788	29.6376	29.4449	29.2282
NCALD	29.6493	29.4797	29.548	29.5952	29.6127	29.7034	29.2107	30.0314	29.2559	29.0954	29.0778	29.67	29.0174	29.1225	29.835	29.6727
SLK	29.7552	29.5269	29.4379	29.4746	29.6696	29.5187	29.3151	29.5824	29.4359	29.443	29.5906	29.4242	29.5883	29.4815	29.6284	29.2786
AIMP1	29.715	29.5602	29.5861	29.3733	29.5378	29.6231	29.6027	29.39	29.5099	29.5598	29.5748	29.4005	29.5233	29.5302	29.354	29.3001
KRAS	29.1831	29.1713	29.668	29.7986	29.2377	29.4017	29.6403	29.8708	29.4561	29.2288	29.7997	29.2967	29.7379	29.7011	29.2371	29.3542
CIAPIN1	29.4328	29.3206	29.5008	29.5709	29.5305	29.4065	29.6457	29.5348	29.4449	29.5112	29.7145	29.5723	29.26	29.6356	29.5118	29.4261
NCKAP1	29.5232	29.4692	29.6376	29.5001	29.3031	29.3351	29.5099	29.7214	29.3169	29.32	29.4253	29.7197	29.462	29.4411	29.5425	29.7197
FAM98B	29.4822	29.5625	29.6478	29.5362	29.4337	29.6148	29.4865	29.463	29.4424	29.4351	29.6316	29.4416	29.332	29.5092	29.5466	29.4075
HADH	29.674	29.7188	29.3945	29.6453	29.7222	29.6172	29.5143	29.1178	29.5876	29.2997	29.5247	29.4489	29.4558	29.1578	29.6553	29.1179
CORO1B	29.6009	29.6904	29.1075	29.2728	29.4214	29.7409	29.2345	29.3901	29.6647	29.6553	29.522	29.4033	29.6595	29.6581	29.4562	29.2804
SNRPN_SNRPB	29.7686	29.7986	29.4375	29.4142	29.7035	29.447	29.711	29.5802	29.405	29.4532	27.9792	29.6659	29.0517	29.6147	29.5388	29.2235
COPG2	29.4082	29.4739	29.6339	29.4599	29.3734	29.4899	29.735	29.1325	29.2652	29.3218	29.603	29.6867	29.5299	29.4984	29.5275	29.5856
GNG2	28.7614	28.6664	30.0333	29.6757	29.0821	28.8955	29.6052	29.9638	29.1903	29.5219	29.2892	29.5614	29.3157	29.7061	29.5215	29.8786
NOP56	29.4788	29.6602	29.1609	28.9157	29.6792	29.2181	29.0294	29.4546	29.9194	29.7638	28.9255	29.6344	29.7958	29.4886	29.5251	29.5698
CYFIP2	29.1037	29.522	29.644	29.6911	29.2454	29.499	29.4177	29.6516	29.3966	29.4294	29.3639	29.4448	29.5612	29.6699	29.4685	29.4788
POR	29.2522	29.3155	29.5357	29.6631	29.6008	29.3013	29.4075	29.5012	29.2936	29.2254	29.7498	29.8451	29.1592	29.2215	29.6769	29.6945
ADSL	29.6009	29.4884	29.3866	29.545	29.3595	29.2639	29.6668	29.284	29.4676	29.3179	29.718	29.4697	29.4059	29.468	29.5839	29.5481
TMED9	29.4223	29.3535	29.6979	29.4918	29.4302	29.5431	29.2954	29.6702	29.5199	29.2099	29.8208	29.4159	29.331	29.3047	29.4554	29.5379
CNOT1	29.3908	29.4369	29.4808	29.3986	29.605	29.4369	29.5643	29.4484	29.283	29.3332	29.6948	29.6813	29.1406	29.5068	29.5072	29.5971
HNRNPF	29.4778	29.5186	29.4248	29.6518	29.3157	29.4431	29.4603	29.1031	29.5555	29.525	29.3789	29.6184	29.6966	29.4975	29.4287	29.284
DAZAP1	29.5349	29.6047	29.3984	29.4793	29.2696	29.4373	29.4138	29.4818	29.6676	29.663	29.5909	29.3541	29.3256	29.5791	29.2309	29.2343
OXCT1	29.4602	29.592	29.4464	29.0706	29.5474	29.2984	29.3723	29.1212	29.7607	29.848	29.3381	29.3749	29.5818	29.732	29.5256	29.1941
TTLL12	29.7456	29.4755	29.5261	29.3384	29.7713	29.8048	29.6373	28.6926	29.0879	29.415	29.4126	29.5562	29.4626	29.4616	29.4792	29.2529
DLST	29.6231	29.5929	29.4182	29.0915	29.6608	29.5194	28.9547	29.6842	29.2975	29.3604	29.293	29.594	29.5772	29.489	29.5647	29.5131
VPS29	29.3469	29.2564	29.4764	29.6056	29.3596	29.2726	29.385	29.6155	29.4641	29.2721	29.5691	29.6749	29.1829	29.4669	29.592	29.749
AK2	29.4483	29.4728	29.3367	29.5408	29.672	29.532	29.5241	29.225	29.3359	29.2425	29.6282	29.564	29.3421	29.1714	29.6701	29.4992
CLTA	29.4722	29.4364	29.5208	29.4102	29.3656	29.4813	29.4375	29.568	29.5681	29.4757	29.3785	29.3739	29.6706	29.4056	29.3093	29.4189
TLN2	29.5225	29.6591	29.2478	29.3335	29.4439	29.5372	29.2586	29.1816	29.6349	29.3411	29.6307	29.5228	29.5456	29.3698	29.4361	29.5162
KPNA3	29.4499	29.3627	29.6053	29.4363	29.5051	29.4604	29.6306	29.472	29.2068	29.3026	29.5938	29.459	29.2807	29.2403	29.6112	29.5569
EPB41L1	28.7954	28.9043	29.568	29.5427	29.0658	29.2517	29.4766	29.7679	29.4135	29.6606	29.3674	29.4212	29.7863	29.8497	29.0113	29.6346
PHPT1	29.0454	29.391	29.9286	29.5438	28.7373	29.1286	30.1577	29.5014	29.6444	28.9894	29.8561	29.4288	28.9898	28.9384	29.4309	29.3869
HNRNPUL2_HNRNPUL2-BSCL2	29.156	29.452	29.0887	28.8825	29.4091	29.3233	29.1824	29.3498	30.0174	29.4294	29.3558	29.2548	30.0139	29.7233	29.2564	29.5445
TMSB15B_TMSB15A	29.3376	29.262	29.8478	29.358	29.3031	29.1108	30.0776	29.3584	28.8531	29.1634	30.3576	29.4104	29.0025	29.4016	28.786	29.3017
FLOT1	29.5793	29.3171	29.5035	29.303	29.657	29.5262	29.3534	29.6	28.9945	29.1948	29.7571	29.6091	29.1366	29.1341	29.567	29.6478
SNX6	29.5369	29.5424	29.4901	29.3624	29.4249	29.4997	29.3314	29.3664	29.3581	29.3192	29.6535	29.4914	29.4578	29.3998	29.4573	29.4179
MT-CO2	29.4136	29.6411	29.2765	29.5386	29.4182	29.5592	29.0617	29.9101	29.2065	29.4664	28.6829	29.3828	29.2807	29.3067	29.7831	29.5405
SKP1	29.1966	29.1418	29.5324	29.7578	29.1475	29.5475	29.2503	29.6799	29.5238	28.9893	29.4525	29.566	29.9257	29.433	29.1995	29.3293
ABCF1	29.7043	29.4181	29.1989	29.3171	29.6394	29.6667	29.389	29.246	29.0697	29.362	29.7987	29.5762	29.0629	29.2894	29.6204	29.4139
EIF3J	29.3763	29.1758	29.3821	29.4646	29.4663	29.3474	29.6985	29.3694	29.5097	29.4591	29.7033	29.4075	28.9275	29.6108	29.4205	29.5278
UQCRFS1_UQCRFS1P1	29.4298	29.4832	29.5414	29.2333	29.7671	29.2122	29.5108	29.4384	29.3969	29.5801	29.3291	29.4165	29.2865	29.3458	29.4596	29.3935
EIF3E	29.3825	29.5495	29.5769	29.3262	29.5775	29.3839	29.5873	29.1958	29.1864	29.4649	29.6252	29.4012	29.3623	29.5276	29.3675	29.298
RPS9	29.1873	29.4542	29.4539	29.2771	29.7894	29.4622	29.1768	29.3678	28.8795	29.2294	29.8493	29.292	29.3435	29.3326	29.5413	29.695
MCM2	29.5178	28.8379	29.6036	29.6868	29.3455	29.3338	30.2326	28.6224	28.3926	28.7191	30.0513	29.9406	28.6455	29.0604	29.4294	29.7057
CBR1	29.6065	29.7072	28.9733	28.8966	29.5684	29.4054	28.8158	29.0155	29.7065	29.6203	29.1898	29.2758	30.2291	29.4928	29.2767	29.1801
SRSF1	29.1565	29.5294	29.3248	29.6286	29.4927	29.2504	29.3327	29.4073	29.4509	29.3368	29.9148	29.2492	29.3362	29.3452	29.3066	29.4363
CIRBP	29.2483	29.2072	29.3455	29.687	28.9957	28.9609	29.7012	29.4172	29.5779	29.166	29.8241	29.5172	29.2289	29.4543	29.5054	29.5073
CCAR1	29.492	29.4802	29.3295	29.2368	29.428	29.4674	29.3035	29.148	29.3885	29.4061	29.6347	29.4918	29.407	29.4476	29.4599	29.4886
SRM	29.5309	29.2438	29.2886	29.3652	29.5817	29.4509	29.3969	29.3343	29.498	29.3806	29.6883	29.2442	29.5968	29.2885	29.4228	29.2544
DDT_DDTL	29.6682	29.274	29.3308	29.2355	29.5963	29.5414	29.4794	29.6623	29.3831	29.3797	28.5697	29.4449	29.4573	29.2539	29.5012	29.2093
DFFA	29.5749	29.6786	29.3437	29.2068	29.4299	29.4877	29.1833	29.1037	29.3695	29.5395	29.3246	29.3354	29.6081	29.6241	29.3819	29.2373
RPS10_RPS10P5	29.4789	29.237	29.4435	29.2866	29.5962	29.1419	29.6564	29.2458	29.2759	29.4273	30.0582	29.3664	29.2455	29.3762	29.2009	29.0891
CTNNA2	28.9851	29.0013	29.6519	29.584	29.1768	29.1317	29.5315	29.7998	29.3815	29.2303	28.9074	29.7363	29.4009	29.563	28.9324	29.8132
NANS	29.4077	29.6065	29.0813	29.287	29.4563	29.4275	28.735	29.7004	29.7357	29.306	29.3592	29.303	29.5759	29.369	29.2396	29.3968
THRAP3	29.4181	29.4836	29.445	29.3924	29.07	29.403	29.484	29.1447	29.3852	29.2882	29.7205	29.466	29.4365	29.2667	29.3457	29.2231
STX1B	28.8937	28.5868	29.6093	29.4076	29.2322	28.9884	29.0126	30.0746	29.0203	29.591	29.4633	29.2858	29.1502	29.5997	29.5051	29.7423
OAT	29.2298	29.4381	28.9263	29.3121	29.0127	29.2746	29.0067	29.5412	29.8301	29.6028	29.5344	28.8788	30.0902	29.248	29.6584	28.9337
EML4	29.4141	29.3252	29.423	29.2398	29.4418	29.4139	29.2928	29.401	29.3319	29.3583	29.3307	29.5435	29.346	29.2174	29.5151	29.5862
CAMK2D	29.6656	29.7136	29.2404	29.3191	29.5785	29.3564	29.1765	29.4934	29.5643	29.465	28.9611	29.2156	29.6871	29.1672	29.0749	29.224
CADM1	29.1542	29.2379	29.4556	29.7535	29.1505	29.3107	29.3315	29.961	28.9009	28.8707	29.698	29.1221	29.4536	28.8844	29.6639	29.4706
ACACA	29.2544	29.1578	29.396	29.3857	29.3707	29.2611	29.4973	29.2326	29.0001	29.2656	29.8525	29.542	29.0441	29.4563	29.5811	29.5681
H1FX	29.4221	29.4972	29.5036	29.0116	29.7827	29.0277	29.1151	28.7802	28.6817	29.3364	29.8887	29.1759	29.0182	29.7695	29.4998	29.7882
PPP2R2A	29.2563	29.2946	29.2436	29.698	29.3145	29.2421	29.4288	29.6131	29.2889	29.3538	29.5043	29.3269	29.5184	29.2516	29.2385	29.3489
SART3	29.5598	29.4076	29.1282	29.3007	29.5449	29.4443	29.5352	29.0068	29.2657	29.4796	29.5069	29.3702	29.0713	29.4688	29.4627	29.3009
SMC1A	29.4341	29.4447	29.3505	29.4428	29.4684	29.441	29.5571	29.2078	28.8776	29.0579	29.8599	29.4382	28.9823	29.2577	29.5537	29.3032
SMC3	29.3703	29.3584	29.5672	29.2603	29.49	29.577	29.6703	29.2115	28.9455	29.1979	29.7176	29.5185	29.0545	29.1801	29.3188	29.3056
PIN1	29.095	29.1846	29.5321	29.3387	29.2211	29.1494	29.4037	29.7327	29.2612	29.4391	29.7659	29.3466	28.9161	29.3507	29.4775	29.4685
DNM1	29.2207	28.9001	29.4302	29.3797	29.4857	29.281	28.953	29.7406	29.3983	29.5606	29.1351	29.4052	29.2181	29.5074	29.3599	29.6206
HNRNPUL1	29.45	29.3376	29.3911	29.3828	29.3773	29.2833	29.2896	29.1758	29.256	29.4275	29.6195	29.3311	29.411	29.2905	29.347	29.4787
TXNDC17	29.2772	29.2721	29.5215	29.809	29.0458	29.2696	29.5133	29.487	29.2524	29.493	28.9124	29.3332	29.5696	29.2232	29.3919	29.23
NUDT5	29.4485	29.5497	29.365	29.4954	29.5222	29.4329	29.259	29.0894	29.3255	29.3202	29.2128	29.3219	29.5034	29.4175	29.2347	29.2556
CPT2	29.5714	29.6446	29.2359	29.2646	29.6771	29.5185	28.958	29.2176	29.5347	29.5284	28.5012	29.2346	29.6044	29.5587	29.2841	28.9458
ERO1L	29.329	29.6008	29.1636	29.1817	29.4906	29.2582	29.1239	29.3421	29.4534	29.5797	29.1417	29.2731	29.6617	29.5848	29.1221	29.269
CPNE1	29.5531	29.6725	29.1892	29.1277	29.5558	29.6095	28.948	28.8913	29.386	29.3429	29.2841	29.4649	29.5437	29.2596	29.1163	29.4374
ARPC3	29.3059	29.3096	29.1636	29.2145	29.0568	29.3896	29.2304	29.6698	29.4727	29.55	29.3679	29.211	29.551	29.3604	29.2915	29.3039
VBP1	29.4168	29.3313	29.5732	29.3298	29.3098	29.351	29.549	29.3051	29.0109	29.4808	29.2113	29.2293	29.5482	29.3415	29.2943	29.1787
CSNK2B_CSNK2B-LY6G5B-1181_CSNK2B-LY6G5B--991	29.4856	29.4763	29.5186	29.4083	29.4263	29.2081	29.6392	29.4881	29.4037	29.4395	28.6734	29.3947	29.0764	29.4679	29.1296	29.0358
EDC4	29.1815	29.1261	29.4327	29.1905	29.3246	29.3886	29.5108	29.4702	29.2388	29.4045	29.3646	29.4548	29.1534	29.5	29.2364	29.4477
ACTL6A	29.2304	29.1667	29.6479	29.4084	29.2214	29.3789	29.7898	29.3372	29.0447	28.8355	29.589	29.5898	29.0146	28.7042	29.6195	29.4513
GNS	29.3258	29.6106	29.2347	29.3894	29.0624	29.4593	29.3001	29.5196	29.4374	28.9613	29.0641	29.7763	29.136	28.6655	29.4572	29.6736
COL6A1	29.8322	29.401	29.0574	29.0596	29.9573	29.3727	28.795	29.1935	29.0801	29.7036	28.98	29.4738	28.8272	29.7128	29.1219	29.2111
DLAT	29.5266	29.3894	29.2258	29.3189	29.5311	29.2852	28.8485	29.527	29.2971	29.4306	28.6771	29.3572	29.352	29.6455	29.3725	29.3475
FLOT2	29.3506	29.1543	29.4793	29.4269	29.4116	29.2375	29.2933	29.3908	29.0655	29.2108	29.5876	29.5558	29.0537	29.16	29.4611	29.5061
PALLD	29.4893	29.8581	28.9547	29.0048	29.1042	29.6522	29.3863	28.4923	29.9287	29.3606	29.4132	29.1745	29.2052	28.9219	29.153	29.0214
PSME3	29.5089	29.141	29.4064	29.2508	29.4342	29.3814	29.525	29.3415	29.053	29.2455	29.3194	29.3814	29.28	29.1845	29.4616	29.3542
GNAS	29.3992	29.0025	29.2567	29.6048	29.4001	29.2696	29.2474	29.4418	29.0417	29.399	29.1929	29.3582	29.5596	29.5915	29.012	29.2541
DNAJB1	29.6541	29.6431	29.3043	29.0898	29.6261	29.6129	29.4108	28.891	29.2055	29.1773	29.3671	29.0539	29.3572	29.3015	29.2722	28.9347
DECR1	29.4659	29.5248	29.103	29.2456	29.6522	29.2682	28.9018	29.2668	29.4028	29.1679	29.267	29.5844	29.1949	29.3753	29.3009	29.2849
MAP4K4	28.9848	29.0884	29.4828	29.4262	29.1395	29.2473	29.3225	29.7171	29.2983	29.352	29.3608	29.2713	29.1235	29.487	29.2186	29.4747
SEC24C	29.3713	29.5364	29.234	29.0349	29.4207	29.4	28.9878	29.2709	29.359	29.3244	29.2597	29.3785	29.3548	29.3988	29.3539	29.4133
CADPS	29.1512	28.6703	29.1612	29.1375	29.4809	29.0043	28.6704	29.7573	29.2973	29.8006	29.3944	29.0399	29.4565	29.9579	29.1148	29.1616
PPP1R7	29.3002	29.265	29.3735	29.4454	29.3542	29.1425	29.1735	29.5488	29.3531	29.171	29.0763	29.3697	29.484	29.0963	29.5036	29.3892
CDH2	29.0049	29.0528	29.5686	29.573	29.233	29.0142	29.5857	29.7488	29.2643	29.1401	29.5095	29.3023	29.0678	28.82	29.4455	29.4225
HNRNPLL_HNRPLL	29.3944	29.2788	29.3823	29.1893	29.188	29.3276	29.5967	29.2634	29.3061	29.3925	29.4856	29.3326	29.1939	29.1799	29.259	29.2318
AP3D1	29.2964	29.1248	29.3699	29.2202	29.395	29.281	29.3079	29.3344	29.1613	29.262	29.287	29.485	29.2149	29.3712	29.3814	29.4978
PSMB2	29.4634	28.6967	28.8536	29.1234	29.67	29.7626	27.9875	29.1634	28.2772	28.8151	27.03	29.455	29.0853	29.5407	29.6603	29.4886
ADK	29.4047	29.3159	29.3102	29.2134	29.3138	29.3779	29.4087	29.2431	29.2922	29.5107	29.0585	29.3297	29.4227	29.1277	29.4452	29.2068
NUP155	29.4695	29.3539	29.3335	29.0868	29.4889	29.5039	29.1706	29.0998	29.2585	29.3309	29.1005	29.3906	29.4336	29.4638	29.1546	29.2764
CHMP4B	29.3186	29.3214	29.2707	29.3199	29.4116	29.463	29.1933	29.1469	29.2041	29.1251	29.6036	29.3233	29.1002	29.2855	29.5162	29.3333
EIF4E	29.3298	29.2692	29.5509	29.2804	29.2283	29.3366	29.3479	29.3272	29.1979	29.4571	29.3984	29.2969	29.062	29.2351	29.2975	29.2845
MSH6	29.1252	29.0574	29.6322	29.5112	29.2211	29.2239	29.842	28.6506	28.6846	28.8723	29.7594	29.7146	28.8243	29.1176	29.3916	29.5246
SYNE2	29.2473	28.9108	29.4911	29.9092	29.0707	29.2037	29.5221	28.9056	27.9803	27.9751	30.0014	29.8978	29.1736	28.2007	29.6587	29.5155
P4HA1	29.5366	29.6175	28.8172	28.9288	29.7625	29.4548	28.6989	28.5878	29.9357	29.3551	29.0647	29.2907	29.7175	28.9482	28.9462	29.2571
TUBB6	29.3879	29.7425	29.0036	29.0232	28.8898	29.4924	29.3271	28.7233	29.86	29.4724	29.0863	29.2701	29.52	29.1901	29.0396	29.138
RPL10	29.1522	29.1685	29.4954	29.1974	29.5004	29.5945	29.0605	29.2835	28.9966	29.0351	29.5137	29.4134	29.4744	28.7774	29.5025	29.419
NPC2	29.9353	29.5719	28.9187	28.5341	29.5099	29.6411	28.5951	28.8841	29.5727	29.0044	26.5992	29.2032	29.8409	29.3176	29.3769	28.889
MYO6	29.3167	29.3575	29.294	29.3042	29.3028	29.234	29.1593	29.0938	29.3265	29.2419	29.3885	29.3604	29.4128	29.2041	29.4591	29.3503
PSIP1	29.2632	29.4077	29.5223	29.2331	29.3314	29.117	29.4273	28.9215	29.3041	29.2128	29.5389	29.493	29.1064	29.0634	29.3385	29.1163
IARS2	29.236	29.5754	29.1877	29.0649	29.3937	29.349	28.9655	29.3671	29.3613	29.4209	29.3722	29.1855	29.4221	29.4615	29.2717	28.9896
CHORDC1	29.443	29.3829	29.0376	29.2663	29.3467	29.4612	29.3677	29.0482	29.0673	29.2975	29.4541	29.4081	29.0216	29.4475	29.4116	29.1658
CMPK1	29.22	29.6208	28.9847	29.1336	29.3209	29.3679	29.1348	29.3917	29.5485	29.2663	29.0803	29.3065	29.3166	29.2265	29.3886	29.2051
KIAA1598	28.9892	29.1441	29.2617	29.0465	29.0863	29.2725	29.0361	29.445	29.426	29.5801	29.1808	29.3826	29.4893	29.5898	28.9505	29.5163
ARL8A	29.3669	29.0017	29.2593	29.382	29.2325	28.8902	29.1438	29.6738	29.7852	29.3135	28.6796	28.9231	29.7363	29.5753	28.7899	29.2079
PEPD	29.4724	29.1426	28.8114	29.3216	29.436	29.5208	28.8138	29.6646	29.3415	29.1686	28.591	29.4589	29.1162	29.1489	29.3575	29.5572
PDS5B	29.5285	29.2567	29.0484	29.1926	29.4692	29.406	29.3873	29.1993	29.0071	29.0288	29.5573	29.475	28.8137	29.4189	29.3677	29.2226
FUBP3	29.3574	29.5299	29.2475	29.137	29.3339	29.2942	29.5996	28.9932	29.1683	29.2441	29.5397	29.3629	29.0382	29.1243	29.2397	29.1767
NSDHL	29.3299	29.3304	29.3332	29.4123	29.353	29.3308	29.3531	29.4613	29.1092	29.0307	29.4754	29.234	29.0702	29.1482	29.38	29.1726
UBE2L3	29.2372	29.3276	29.2327	29.5819	29.3124	29.1969	29.3739	29.4409	29.2139	29.1366	29.3784	29.2416	29.3406	29.1065	29.2588	29.1318
KIF21A	28.7852	28.6613	29.554	29.283	28.8798	28.9559	29.5728	29.4519	28.9061	29.4042	29.8356	29.2866	28.9858	29.6507	29.1703	29.4834
RPS23	29.0524	29.5486	29.1895	28.9356	29.477	29.6187	29.134	28.8247	29.2939	29.1917	29.3245	29.4531	29.053	29.3405	29.2168	29.5351
HN1L	28.9528	29.0918	29.5837	29.2853	28.7404	29.1003	30.013	28.8472	28.8847	29.0487	29.8342	29.617	28.7547	28.9938	29.3237	29.4098
LYPLA2	29.2706	29.3558	29.2522	29.1516	29.3454	29.6384	28.8636	29.4122	29.1808	29.1429	29.1287	29.3581	29.5959	29.0398	29.2525	29.1935
UBE2D3_UBE2D2	29.2499	29.2523	29.1962	29.3196	29.4285	29.3861	29.3427	29.2441	29.1052	29.0491	28.8085	29.173	29.741	29.0646	29.2288	29.3011
RPL15	29.067	29.4146	29.2476	29.2577	29.6093	29.3392	29.0527	28.8503	28.9252	28.9537	29.5235	29.2112	29.3552	29.4851	29.4544	29.2974
ATPIF1	29.2352	29.6812	28.8383	28.3817	29.1571	29.5662	28.8671	28.4402	29.7273	29.6592	29.2486	29.4865	28.1129	29.6829	29.1754	29.5271
TMED7-TICAM2_TMED7	29.3851	29.262	29.2412	28.959	29.2743	29.369	29.0861	29.185	29.3525	29.2823	29.0255	29.3334	29.2051	29.1464	29.4472	29.6301
ATOX1	29.3055	29.4191	28.8567	28.9762	28.6965	29.1847	29.0543	29.5037	29.4549	29.056	29.6999	29.3025	29.5736	29.1214	29.3927	29.3436
ANXA11	29.6296	29.8927	28.1938	28.8178	29.2738	29.9297	28.0308	28.2761	29.6014	29.4716	28.8759	28.8537	30.1259	29.1071	29.2701	28.5592
MAP1S	29.2821	29.011	29.3617	29.1057	29.2182	28.9861	29.3612	29.3667	29.1555	29.4202	29.0387	29.2854	29.3509	29.437	29.1085	29.5108
U2AF1	29.5129	29.35	29.2687	29.1493	29.3504	29.1663	29.2968	29.1201	29.001	29.0579	29.3422	29.4008	28.9958	29.2893	29.4486	29.3048
ARHGAP1	29.2852	29.3411	29.001	29.0889	29.146	29.4143	28.8627	29.0278	29.6393	29.3674	29.2694	29.3173	29.6635	29.2555	28.9787	29.1698
CNPY2	29.789	29.0583	29.2462	28.6298	29.49	29.4451	29.1424	28.8328	28.8738	29.201	27.5896	29.4967	29.2796	29.7372	28.9774	29.3014
ATP6V1H	29.0983	29.2141	29.2609	29.1116	29.2183	29.2622	28.9172	29.4881	29.23	29.5242	29.2366	29.0905	29.5333	29.4978	29.1948	29.0626
ZNF207	29.2052	29.0364	29.3104	29.0176	29.4386	29.2883	29.41	28.9314	29.1153	29.3602	29.4915	29.5016	28.9646	29.2177	29.2774	29.3496
PPM1G	29.3712	29.0669	29.3096	29.3896	29.0376	29.3276	29.4714	29.2397	28.9326	29.1368	29.4422	29.1351	29.1517	29.4977	29.2314	29.1736
LRRC40	29.2848	28.9777	29.2201	29.4548	29.0947	28.9943	29.4235	29.3898	28.9378	29.2931	29.2793	29.2972	29.0298	29.3704	29.2498	29.5583
TCEA1	29.4	29.3583	29.3472	28.9416	29.1283	29.4771	29.2826	28.5901	28.9407	29.137	29.4479	29.2731	29.3312	29.6598	29.2293	29.0806
AGK	29.3208	29.3765	29.1754	29.1132	29.1765	29.2874	29.207	29.2598	29.2744	29.3992	29.0981	29.2098	29.3971	29.1134	29.396	29.1294
CARM1	29.2251	28.9224	29.2957	29.3276	29.4975	29.165	29.1802	29.2266	29.1382	29.1326	29.159	29.3211	29.1605	29.345	29.3013	29.3976
PRPF6	29.2088	29.4165	29.1986	29.2414	29.2207	29.3872	29.3628	29.0101	29.0672	29.1627	29.3826	29.2491	29.2122	29.1598	29.33	29.2748
ATP5L	29.3505	29.3348	29.0341	28.8526	29.5637	29.0403	29.0354	29.2167	29.2625	29.4473	29.4131	29.0905	29.1972	29.3165	29.396	29.1118
AP1G1	29.1589	29.2475	29.319	29.16	29.3957	29.1911	29.1819	29.2626	29.2738	29.2016	28.8761	29.3492	29.2706	29.2068	29.2397	29.3688
UFM1	29.3389	29.4142	28.8221	29.1653	29.1752	29.3674	29.1885	29.3182	29.4508	29.2744	29.2601	29.1708	29.0498	29.1187	29.2978	29.2812
PCNP	29.3141	29.3586	29.4268	29.07	29.0855	29.2931	29.4102	28.9847	29.1469	29.2456	29.424	29.1326	29.0855	29.2398	29.2389	29.2441
NUP205	29.3441	29.2323	29	29.1312	29.346	29.3619	29.1765	29.0196	29.1612	29.2385	29.1613	29.3677	29.378	29.4482	29.0918	29.2176
ARPC5	29.293	29.3891	29.1993	29.201	29.14	29.2558	28.9872	29.4592	29.2378	29.2484	29.1989	29.0853	29.3348	29.3463	29.3538	28.9408
STAT3	29.2057	29.4007	29.3784	29.1048	29.3033	29.2321	29.5883	28.7948	29.1877	28.7472	29.3724	29.5009	29.0589	28.8463	29.3206	29.3687
PPT1	29.1856	29.1826	29.0146	29.2648	29.3324	29.3164	29.0678	28.9521	29.3682	29.5676	28.8963	29.3839	29.4219	29.3451	29.0952	29.1552
PSMB3	29.6596	28.8932	29.0355	28.3265	29.6409	29.3372	28.6709	29.0355	28.4226	28.7234	27.7303	29.2061	29.0723	29.6051	29.4213	29.3678
LUC7L3	29.3375	29.2434	29.177	29.322	29.2597	29.1476	29.6132	29.0544	28.8935	29.0578	29.5005	29.3132	29.1784	28.916	29.3493	29.1408
MAT2B	29.0054	28.9776	29.5235	29.4482	29.1337	29.0824	29.8537	28.8635	28.8401	28.7658	29.5016	29.6031	28.8846	28.8195	29.4563	29.2795
PRMT5	29.1904	29.2142	29.4572	29.1264	29.2283	29.1768	29.5497	28.972	29.0915	28.9299	29.3894	29.3212	29.1884	29.1894	29.2409	29.2814
SCFD1	29.308	29.261	29.2132	29.0258	29.3685	29.166	29.3052	29.2868	29.1079	29.1966	28.9732	29.5896	28.9154	29.147	29.1851	29.4589
XPO5	29.2135	29.1677	29.3648	29.02	29.3211	29.4149	29.3736	28.98	28.9798	28.9067	29.1528	29.2138	29.4146	29.2758	29.2576	29.2557
PFDN1	29.256	29.3336	29.0342	29.4098	29.3363	29.2212	29.2062	29.0443	29.1125	29.146	29.3628	29.2748	29.1204	29.2755	29.2149	29.2332
RALA	28.8839	28.7423	29.3429	29.5042	28.8443	29.0643	29.2749	29.6626	29.182	29.0985	29.2608	29.2947	29.0699	29.118	29.3957	29.4583
SNRPD2	29.2733	29.1666	29.4381	29.4379	29.2366	29.197	29.3215	28.867	29.1233	29.1904	28.3371	29.4099	28.9583	29.2408	29.4921	29.4296
COPE	29.2356	29.0798	29.1516	29.311	29.2737	29.2038	29.4756	29.1812	29.2746	29.0796	28.8237	29.3961	29.3136	29.0053	29.0947	29.4207
CFL2	29.2836	29.4985	29.0442	29.1653	29.2392	29.0372	29.0896	29.6291	29.3395	29.0409	29.6387	28.7732	28.7608	28.9695	29.5653	28.918
G3BP2	29.1609	29.1804	29.2708	29.2501	29.1644	29.114	29.2629	29.0531	29.2047	29.2915	29.4013	29.1093	29.0265	29.3637	29.1232	29.41
BSG	29.3853	29.4813	29.1164	29.144	29.0298	29.6616	29.1345	28.9378	29.345	29.2719	28.5011	29.1754	29.3853	29.3902	29.1879	28.8931
NAE1	29.5435	29.2637	28.9696	29.0274	29.2769	29.2529	29.3106	28.8288	29.1793	29.2308	29.0367	29.3102	29.4171	29.2192	29.1247	29.271
AASDHPPT	29.067	29.1879	29.4308	29.2884	29.0812	28.9991	29.2721	29.3333	29.2004	29.1479	29.1612	29.2115	29.3917	29.0013	29.3735	29.1878
FKBP5	29.2425	29.0288	29.5097	29.1248	29.3743	29.2958	29.565	28.9274	29.0776	29.1678	29.3077	29.2671	28.6703	29.2504	29.1569	29.1686
COPS6	29.2618	29.109	29.1996	29.0628	29.2139	29.1519	29.2791	28.8629	29.1861	29.2298	29.6172	29.2179	29.2352	29.0642	29.2203	29.2796
PTGR1	29.6322	29.6735	29.2591	28.4896	29.2655	29.5125	29.022	28.1164	29.1077	28.9811	28.7093	29.8473	28.9887	28.7472	29.0926	29.5354
GSK3B	28.9217	28.8596	29.3038	29.2955	29.1077	28.9972	28.9428	29.6019	29.188	29.3536	29.1428	29.1426	29.3409	29.4751	29.1881	29.1778
NAPB	28.7294	28.5083	29.2921	29.1901	29.0086	29.1639	28.6966	29.9249	29.0926	29.5335	28.7157	29.1854	29.2511	29.661	28.9477	29.214
PTK7	29.478	29.3081	28.9625	29.0073	29.3615	29.173	29.116	28.9381	29.3056	29.2426	29.2647	29.2688	28.9962	29.1785	29.429	29.0926
DIABLO	29.1554	29.5308	29.128	28.9683	29.1964	29.3567	29.4458	28.8855	29.3195	29.317	29.5609	28.8409	28.8712	29.3886	29.035	28.9076
PPP2R4	29.4507	29.2104	29.2861	29.2686	29.3752	29.3376	28.6232	29.3594	28.8883	29.2961	27.3363	29.3036	29.6605	29.3578	29.0099	28.8611
SCG2	29.4718	29.3557	28.0896	28.6367	29.4721	29.6218	27.5313	29.2597	30.0927	29.3571	28.9711	27.8676	29.617	29.0177	29.5913	28.6552
PDLIM3	29.2039	30.033	27.5343	28.1241	28.7423	29.7312	26.4773	27.4502	30.9054	28.8347	28.5213	27.9801	29.3198	28.2815	29.0003	28.1311
DOCK7	29.3159	29.0136	29.2331	29.0725	29.2385	29.1384	29.0335	29.412	29.0911	29.2088	29.3203	29.1103	29.1199	29.3516	29.1911	29.2724
FEN1	29.1221	29.0873	29.3602	29.3085	29.3257	29.1152	29.7259	28.659	28.6399	28.6578	29.9964	29.4624	28.7145	28.5515	29.1124	29.2112
CAPN1	28.8753	29.0987	28.9329	28.9968	28.742	29.0129	28.9771	28.9064	29.9764	29.2823	28.9296	29.0619	30.2362	29.3218	28.7204	28.8903
COX5B	29.2307	29.1327	28.9239	29.2073	29.3263	29.4131	28.8544	29.1132	29.309	29.3872	28.8056	29.328	28.8569	29.3466	29.3032	29.388
SMU1	29.2831	29.3814	29.153	28.6278	29.1583	29.384	29.358	28.9154	29.1913	29.0839	29.1865	29.3532	29.1702	29.2473	29.2808	29.1668
AGRN	29.108	29.8768	28.9226	28.7034	29.0665	29.4373	29.0077	28.5035	29.5038	29.3454	28.8791	29.1462	29.6806	29.2106	28.9775	29.0379
HGS	29.2527	29.1057	29.1257	28.9746	29.363	29.2557	29.09	29.4309	29.1689	29.1979	29.2181	29.1685	28.713	29.3055	29.2377	29.303
KDM1A	29.2705	29.1038	29.1558	28.8604	29.3415	29.5542	29.258	28.9319	28.9266	29.2463	29.2061	29.4543	28.9003	29.1966	29.1325	29.3078
RPL22	29.0295	29.2012	29.2433	29.5112	28.9225	29.1215	29.2605	29.0378	28.9481	29.0612	29.6474	29.0905	29.4641	29.1264	29.1001	28.887
PPME1	29.3082	29.091	29.1329	29.0185	29.2334	29.4673	29.0275	29.2648	28.9331	29.3152	29.1055	29.0802	29.3752	29.3016	28.953	29.1362
SPAG9	29.286	29.1147	29.1465	29.2887	29.3568	29.2313	29.2758	29.2754	29.0948	29.1467	29.3048	29.0295	28.9738	29.0922	29.0631	29.2005
MYOF	29.3932	29.8633	27.5025	27.5527	28.8904	29.9892	27.5406	23.2773	30.1395	29.9021	26.1924	28.3816	30.4323	29.2916	28.1969	26.8939
PMPCB	29.3862	29.514	29.0753	28.9878	29.5571	29.1751	29.1532	28.954	29.1997	29.2595	29.0181	29.1976	29.0992	28.9421	29.0676	29.1154
PCCA	29.2282	29.3131	29.1666	28.9272	29.3527	29.2479	28.8304	29.0504	29.2065	29.248	28.9527	29.2821	29.0669	29.385	29.283	29.2296
SCP2	29.3819	29.6354	29.2869	28.894	29.2287	29.3464	29.2882	28.6362	29.1597	29.1869	29.3366	28.9146	29.0679	29.1132	29.0452	28.9276
STX7	29.029	29.0568	29.1268	29.189	28.8622	29.2428	29.2302	29.2222	29.3323	29.2708	29.3788	29.0497	29.1584	29.2615	29.2303	29.1751
GSTM2	29.2061	28.9296	29.4407	29.4085	29.0838	29.031	29.3697	29.1685	28.7826	28.6898	29.7141	29.3359	28.7854	28.6838	29.5297	29.1119
ABHD10	29.1485	29.3791	29.1269	28.9932	29.3252	29.0763	29.097	29.0228	29.2653	29.0063	29.2873	29.1992	29.0357	29.2732	29.2914	29.2646
PDXK	29.4511	29.6979	28.6994	28.8819	29.6709	29.5454	28.7043	29.0377	29.2352	29.3243	28.3531	29.1305	28.8288	29.0781	29.3399	29.0256
COPZ1	29.2242	29.1753	29.1265	28.7215	29.0375	29.4236	29.3095	28.9764	29.3288	29.3553	29.0317	29.3404	29.0183	29.2465	29.2647	29.0724
GRB2	29.301	28.9268	29.2579	28.9396	29.073	29.1355	28.9736	29.3115	28.7638	28.9955	29.0888	29.3314	29.2451	29.4568	29.1212	29.3647
DST	28.9805	29.0855	29.081	28.9411	29.3963	29.1443	29.1187	29.174	29.0603	29.3508	29.1471	29.1929	28.9465	29.3029	29.2181	29.246
PHF6	28.9767	28.7304	29.0155	29.848	28.7105	28.9275	29.3599	28.9815	28.5474	28.5838	29.9883	29.3091	27.9627	28.8522	29.8458	29.1196
STAM	29.2922	29.1969	29.0908	28.9154	29.4035	29.1796	28.8985	29.3624	29.2346	29.0263	28.9858	29.1555	29.0009	29.1808	29.1452	29.2781
SCAMP1	28.964	28.8274	29.0828	28.8019	29.1242	28.9601	29.0799	28.8073	29.415	29.674	29.1566	29.3035	29.0862	29.6692	28.9595	29.1421
BANF1	29.2997	29.3351	29.1758	29.7654	29.2371	29.1505	29.135	28.8105	28.9114	28.5189	28.8476	29.4852	29.1295	28.5573	29.4061	28.9838
HTATSF1	29.1564	28.8892	29.1277	29.1772	28.7658	29.2342	29.2092	28.8404	28.6119	28.4443	30.1067	29.3013	28.7295	28.4463	29.9446	29.0846
PNP	29.3397	29.3612	29.0359	28.6396	29.0232	29.2518	29.2428	28.1905	29.4199	29.3764	28.4164	29.2898	29.5247	29.4987	29.1494	28.797
CUL5	29.2317	29.2803	29.1092	29.051	29.3455	29.1823	28.9773	29.1723	29.1529	29.0649	29.0018	29.2314	28.8795	29.3484	29.1762	29.0287
AFG3L2	29.1133	29.1577	28.8684	28.9674	29.2419	29.2842	28.745	29.139	29.3961	29.2694	29.1101	29.0755	29.1472	29.333	29.2726	29.0434
RPL28	29.2414	28.9635	29.1338	28.9609	29.4106	29.1518	28.9925	28.9583	28.8118	28.9295	29.1937	29.1735	29.269	29.3319	29.1528	29.3133
RPRD1B	29.4816	29.5262	29.2627	29.1372	29.6208	29.0765	29.2016	28.8072	29.0062	28.9058	28.0102	29.3855	28.8725	28.6757	29.2646	29.2067
MCM5	29.1185	28.4777	29.4165	29.375	29.1881	29.133	29.797	28.1141	28.0554	28.5307	29.7372	29.5775	28.6837	28.75	29.2394	29.4278
SCCPDH	29.0797	29.1699	29.1669	29.1628	29.2004	29.1747	29.1167	29.2102	28.9082	29.1744	29.2916	29.0923	28.9451	29.1157	29.2801	29.0461
PTPN1	29.0037	29.0358	29.0707	29.0977	29.121	29.0494	28.9371	29.3364	29.131	29.294	29.1942	29.0843	29.1285	29.2844	29.1887	29.1419
ATP5D	29.1666	29.0341	28.8494	28.4612	29.5232	29.2155	28.7941	29.2817	29.0691	29.3557	29.5236	29.1068	29.0119	29.1516	29.3201	28.787
RAB21	29.0372	29.1353	29.1628	29.408	29.1782	29.027	29.0445	29.2384	28.8692	29.0496	29.3365	29.0434	29.1925	29.0962	29.223	28.9859
RPL17-C18orf32_RPL17	29.3102	29.2833	28.9564	28.8744	29.4423	29.2068	29.252	28.4338	28.6361	29.1962	29.2589	29.1982	29.162	29.2794	29.0769	29.1402
MRPL12	29.2402	29.13	29.2327	29.2636	29.4896	29.1525	28.8648	29.0665	28.8367	29.0759	28.9441	29.1414	29.0483	29.1524	29.1548	28.994
BCLAF1	29.0551	29.2197	29.0036	29.0589	28.7813	29.0845	29.1383	29.151	29.1824	29.2024	29.474	29.1324	29.0707	29.1457	29.0871	28.8664
CDC42BPB	28.9264	29.047	29.0798	29.1416	29.1338	28.8776	29.0629	29.2827	29.1164	29.0703	29.3074	29.0926	29.005	29.1864	29.165	29.2633
STX12	28.7877	28.5853	29.1899	29.1872	29.0522	28.8486	28.8268	29.467	29.0924	29.4092	29.0874	28.9639	29.5263	29.4843	28.8808	28.9198
SRSF3	29.1069	29.3194	28.9599	29.4832	29.0382	29.0077	28.7656	29.0946	28.5304	29.1335	28.2486	29.2691	29.1694	29.0703	29.4529	29.3816
MTAP	29.261	29.1947	29.1842	29.0968	29.1379	29.113	29.2549	28.8335	29.1554	28.958	29.3172	29.0212	29.0036	29.073	29.0474	28.9541
COPS7B	28.9153	29.2487	29.0274	29.0721	29.2152	29.2695	29.0289	29.1047	28.8052	29.0728	28.8049	29.0264	29.1764	29.337	29.2126	29.0374
UFL1	29.3649	29.173	28.9824	29.0693	29.3915	29.121	28.9649	28.8301	28.8623	28.8857	29.351	29.2823	29.051	28.7789	29.2044	29.2023
AP3B1	29.1216	29.0473	29.0476	29.1404	29.1382	29.0332	29.3159	28.6568	28.968	28.9708	29.37	29.3347	29.0397	28.9213	29.2731	29.1339
RNPEP	29.2016	29.433	28.8299	28.7973	29.3453	29.3618	28.8652	28.6803	29.4254	29.4909	28.6144	28.7037	29.5652	29.4029	28.7007	28.5148
PGM2L1	28.8805	28.8232	29.2932	28.9788	28.9611	29.185	29.0442	28.9178	29.2501	29.5433	28.5973	28.8222	29.3325	29.7173	28.6815	29.0516
TJP1	29.2121	29.3226	28.8182	28.9523	29.2014	29.0165	28.9078	28.7569	29.3066	29.2018	29.27	29.0583	28.9949	29.1089	29.1318	29.1622
GNG5	29.5282	29.2945	28.9017	29.2725	29.2706	29.3368	28.9488	29.0905	28.5435	28.8288	29.1997	29.0284	28.4665	28.9242	29.4551	28.9857
SUCLG1	29.3284	29.2643	28.9381	28.7308	29.2058	29.1016	28.9565	29.0415	29.0574	29.2265	29.013	29.1242	29.0036	29.1143	29.2743	29.0185
DNAJB11	29.0335	29.1102	29.0653	29.2617	29.0968	29.0663	28.9418	29.2248	29.1704	29.2975	28.9088	29.1046	28.9736	29.2059	28.9634	29.0143
ATAD1	28.8326	29.1317	29.0967	29.001	29.0746	28.9614	28.837	29.1913	29.1685	29.3526	29.2229	28.9972	29.0973	29.2802	28.9546	29.1719
CNP	29.0415	29.1664	29.3317	29.0265	29.2049	29.0662	29.2166	29.0872	28.9396	29.016	29.1922	29.1254	28.9239	28.9345	28.8678	29.1953
DCTN4	29.0479	28.8016	29.2089	28.9829	29.0587	28.7506	29.0921	29.2762	28.8424	29.1507	29.246	29.1386	29.0284	29.3445	29.1082	29.071
ATAD3A	29.2858	29.0693	29.0725	28.7163	29.279	28.9537	28.8636	29.1672	29.0662	29.1374	29.1919	29.0732	29.044	29.0968	29.1173	29.0584
RPL34	29.03	28.969	29.0181	28.6864	29.1883	29.2511	28.9837	28.9631	29.0044	29.0415	29.4674	29.0304	29.123	28.854	29.3676	29.0623
EIF6	29.2426	29.151	29.0883	29.1097	29.048	29.3915	29.2914	28.9062	28.7164	28.8854	28.5996	29.0195	29.3758	28.9743	28.9303	29.0498
CLTB	29.0973	29.0306	28.9376	28.8195	29.0539	29.1354	28.7153	29.2786	29.1698	29.5063	29.0201	28.7006	29.1236	29.4573	28.9191	28.9259
PDAP1	29.0425	28.7873	29.1397	29.2962	29.0573	28.7894	29.1777	29.1423	29.0351	29.1616	29.2956	29.08	28.7549	29.1027	29.0797	29.0359
ARF5	28.8887	28.83	29.1141	29.2554	29.0693	29.3185	29.041	28.906	28.7561	29.224	29.1383	29.1296	28.9257	29.2792	29.0356	29.0678
AK1	28.6989	28.9013	29.3345	29.0318	28.8135	28.7412	29.1646	29.2617	29.3842	29.0367	28.7601	29.1731	29.1967	29.1766	28.8071	29.3491
HSDL1	28.9264	28.9536	29.0472	29.2202	28.977	29.0807	29.1537	29.2547	28.9636	29.0598	29.0685	29.1257	28.9896	28.9862	29.059	29.1812
PGM2	29.1915	29.4449	29.0847	28.876	29.1516	29.3015	28.7724	28.4113	29.0905	28.9663	28.9068	28.9673	29.454	29.0464	29.1841	28.8514
SMARCC2	28.9347	28.7228	29.2529	29.149	29.2374	28.9327	29.0503	29.2215	28.9072	28.8906	29.2089	29.2026	29.028	29.146	28.9467	29.0863
TIPRL	29.1354	29.0909	28.9088	29.0845	29.0972	29.324	29.0539	28.8679	28.8977	29.2037	28.9372	29.1235	28.9821	29.048	29.1789	29.0573
GSTM3	29.0974	28.9881	29.0199	29.2494	29.059	28.5693	29.198	28.9157	28.7271	28.7628	29.5011	29.3578	28.6974	29.0198	29.2115	29.2322
PSMB7	29.4473	28.7933	28.7126	28.5741	29.1271	29.356	28.1761	29.0816	27.8078	28.38	27.9124	29.2259	28.9651	29.5314	29.2129	29.3103
UBXN1	29.2747	28.8662	29.1213	28.9454	29.2076	29.1359	28.9485	28.8643	29.2725	28.8879	28.9234	29.0044	29.4279	29.0028	28.9916	28.9483
LPP	29.2643	29.8585	28.0638	28.3986	28.8267	29.5539	28.2878	28.1743	29.959	29.2998	28.5984	28.7674	29.1379	28.7827	28.9469	28.259
IRGQ	28.8313	28.7158	29.3666	28.9828	28.9223	28.7806	29.2475	29.4161	28.894	28.6441	29.4688	29.1946	28.5542	28.9259	29.2528	29.2114
SLIRP	28.9774	28.938	29.1066	28.9672	29.3416	29.0676	28.9031	28.9272	28.9324	29.0445	29.3552	29.1818	28.8698	28.9422	29.2822	28.8506
TXNRD1	29.148	28.871	28.8973	28.6078	29.2137	29.2073	28.9616	29.1237	29.0481	28.9876	28.0797	29.4367	28.6413	28.9007	29.3833	29.3024
EHD1	28.8389	29.0186	28.7258	29.0542	28.6039	28.5999	29.0046	29.1706	29.6591	28.8147	29.1094	28.919	29.4834	28.9362	29.2371	29.1358
FARP1	29.0156	29.1149	28.8313	28.8223	29.2104	29.2762	28.6337	28.9464	29.0939	29.1431	29.0838	28.9816	29.1505	29.1105	29.129	29.0687
CPE	28.5943	28.9373	28.8453	28.569	28.7719	29.2394	28.0838	28.8703	29.647	29.6142	28.6423	28.4958	29.6366	29.5252	29.0773	28.8844
SH3GL1	29.1542	29.1343	29.1912	28.9093	29.3209	29.2157	28.7346	28.969	29.0022	28.9319	29.206	28.7836	28.967	29.1411	28.917	28.9323
EIF1AY	28.8706	28.4753	29.0959	29.4661	28.5907	28.7271	29.4797	29.2667	28.5309	29.007	29.634	29.0705	28.5375	28.8297	29.3165	28.9309
DCTN3	29.003	29.005	28.8398	28.6496	29.2123	28.8868	29.1415	28.9005	29.0615	29.3296	29.2722	28.8875	28.8012	29.2834	28.9835	29.1373
NDUFA5	29.0537	28.8849	28.8324	29.0707	29.259	29.0947	28.695	29.1618	28.9667	29.1398	28.7439	29.161	28.8417	29.0014	29.2333	29.144
SF3A2	29.0984	29.0562	29.0853	29.0201	29.03	29.2949	28.9738	28.7128	29.0041	28.865	29.3891	28.817	28.8651	28.9889	28.9777	29.1339
CRKL	29.2908	28.9049	29.0838	28.8832	29.2294	29.4383	29.0951	28.881	28.5502	28.5976	28.9552	29.2322	28.7759	28.8835	29.1246	29.0691
NCBP1	29.1405	29.0864	28.7576	28.7211	29.2117	29.1425	29.0216	28.74	28.9642	28.7717	29.2755	29.1861	28.7391	29.283	29.0963	29.0542
RBM25	29.126	29.0419	29.0666	28.9705	29.2006	29.1782	28.9788	28.8302	28.93	28.9589	29.1626	28.9606	29.0006	29.0034	28.9842	28.9949
MAP1LC3B_MAP1LC3B2	28.8331	28.6422	29.3059	29.2573	28.855	28.5893	29.0999	29.0783	29.2344	29.0966	29.8292	28.2716	27.5788	29.0229	28.9773	28.8698
ANXA3	28.6953	29.1176	27.8535	28.4836	28.6706	29.233	27.3835	27.8664	29.9928	29.4095	28.4851	28.35	30.557	29.4764	28.135	27.878
REEP5	29.2997	29.2114	28.4559	28.9139	29.1371	29.0895	28.3275	29.1421	29.1458	29.4057	28.4807	28.8085	29.1379	29.4553	28.8716	28.8818
CTPS2	29.3966	29.2438	28.2329	28.6873	29.2013	29.4062	28.1445	28.9528	29.1484	29.3836	28.8304	28.4171	29.281	29.4981	29.0436	28.3771
CAB39	28.824	28.759	29.1013	29.1009	28.9924	28.7944	28.7634	29.4916	28.8685	28.7996	29.5274	28.9953	29.1044	28.7399	29.1769	28.9943
TKFC_DAK	29.1606	29.1174	28.8393	28.8402	29.1082	29.2605	29.0077	28.511	28.9121	29.1293	28.7707	29.142	29.0762	29.2134	29.0821	28.9944
MAP6	28.2187	27.9284	29.3446	29.4033	28.4186	28.2809	28.9567	29.5627	28.459	29.1339	29.3949	29.1849	28.8239	29.3891	29.0596	29.3378
NMT1	29.0011	29.2261	28.9406	29.0065	29.0712	29.2636	28.6955	28.8517	28.9968	29.0868	28.7736	29.0339	29.0118	29.1707	29.0903	29.0192
ACO1	29.1632	28.9723	28.9423	29.2253	29.3166	29.0034	29.024	29.0162	28.5494	28.7316	29.0679	29.2264	28.6405	28.8665	29.0348	29.1866
IGF2BP2	29.0872	29.264	28.984	28.7189	29.1457	29.0532	28.8925	28.5682	29.0246	29.1517	29.1358	28.7932	29.0843	29.2611	28.7292	29.0998
ADAR	29.0601	29.2439	28.6259	28.7401	29.0357	28.9761	28.7864	28.5748	29.36	29.313	29.0666	29.041	28.9428	29.2415	28.8152	28.9589
LAMC1	29.1336	29.588	28.2714	28.43	28.976	29.61	28.2771	28.2396	29.5743	29.3438	28.7885	28.7499	29.3109	29.127	28.6584	28.7716
PGM3	29.0763	29.3121	28.9886	28.7541	29.2053	28.9338	28.7303	28.7717	29.1466	28.9534	29.125	28.9703	29.1248	29.0412	28.8421	29.0339
AKR1C1	27.8995	27.8899	29.396	29.1956	28.3399	28.2887	28.9961	29.6297	29.1637	29.3322	29.1869	28.9512	29.5073	28.902	28.9172	29.0486
FERMT2	29.1722	29.2145	28.6402	29.0049	28.9393	29.3564	28.7135	28.9771	29.1803	29.1685	28.8173	28.8059	28.9414	29.044	29.1128	28.8272
SLC16A1	29.4275	29.1516	28.5171	28.8175	28.2684	29.5915	29.0968	28.7764	29.025	28.8167	29.6368	28.609	29.2052	29.2525	28.3657	28.437
RPS6	28.8143	29.1043	29.0559	29.2176	29.2374	28.9844	28.8644	28.844	28.4974	28.7441	29.2351	28.7893	29.2421	28.8846	29.2214	29.0004
GNAI3	28.5273	28.3352	29.2046	29.369	28.5194	28.9295	29.2867	29.4001	28.7715	28.705	28.8572	29.0269	29.3143	28.9438	28.8974	29.0711
PMPCA	29.2249	29.1322	28.956	28.7531	29.2018	29.1957	28.7402	28.7537	29.018	29.1056	28.7273	29.0043	28.9775	29.159	29.0419	28.8682
WDR61	29.1342	29.1356	28.9106	28.9819	29.0581	29.1583	29.07	28.7175	28.827	29.0415	29.1425	29.0674	28.7949	28.9479	29.0425	28.8186
PRCP	29.0379	29.0068	29.0344	28.8222	28.9949	29.0709	28.9654	28.553	29.209	28.523	28.888	29.622	28.6353	28.4547	29.1088	29.3403
GLRX	28.3144	28.5286	29.0739	28.9972	28.7547	28.3916	28.4387	29.4638	28.8999	29.618	28.7286	28.5893	29.6235	29.5365	28.5663	28.9823
UBXN7	29.2876	29.1204	29.0181	28.5948	29.4405	29.1497	29.0174	28.7596	28.8133	28.9488	28.7665	29.1736	28.7247	29.0637	28.7387	28.966
NOMO3_NOMO2	28.949	29.0567	28.765	28.8203	29.0875	28.9068	28.8297	29.1133	29.0962	29.1775	28.8004	29.0218	29.031	29.1779	28.9597	28.9636
PSMB6	29.1618	28.6372	28.7672	28.5507	29.4538	29.0863	28.0596	28.8946	28.1367	28.1209	26.8907	29.2337	28.7022	29.4759	28.9964	29.2411
TCOF1	28.9601	29.1973	28.7948	28.841	28.9927	29.0239	28.9168	28.9022	29.1555	29.0899	28.9354	28.96	29.0995	29.0846	28.9149	28.8628
TWF1	28.8734	29.2941	28.9452	28.8469	28.8675	28.8123	29.0803	29.1037	29.4263	28.9844	28.3865	29.1055	29.0319	28.8323	29.0964	28.7601
SBDS	29.2538	29.2727	28.8764	28.6242	29.2156	29.2519	28.6796	28.9831	29.1329	28.9994	28.6974	28.8174	28.9965	29.177	28.8589	28.6364
AIMP2	29.0722	29.0803	28.8689	28.8758	29.1097	29.1475	28.9917	28.702	28.9336	29.0829	29.0454	28.9398	28.8788	28.9696	28.9551	28.993
LRPAP1	28.7974	29.2196	29.0816	28.9504	28.7713	28.9176	29.1537	28.4326	29.1052	28.9751	29.1423	29.0584	29.0611	28.673	28.8963	29.0203
CD276	29.4085	28.8687	28.8734	28.9096	28.7948	29.2512	28.7275	29.1936	28.7671	28.6609	27.4576	29.252	28.818	28.9728	29.1463	29.0979
MOGS	29.1892	28.9858	28.9248	29.1082	28.9531	29.063	28.9548	28.7668	29.0581	29.1136	28.6797	29.0243	29.0481	28.9756	28.7067	28.9414
ARHGEF7	28.8412	28.7916	28.9643	29.0886	29.2018	29.0154	28.875	29.052	29.045	29.1394	28.7075	28.9663	28.9846	28.873	28.9223	29.0203
GGH	29.6284	29.2471	28.6116	28.7307	28.9945	29.3647	28.0231	28.7558	28.5366	28.6974	26.681	29.348	29.2951	28.7005	29.3254	28.9392
SMARCC1	29.2048	29.012	29.0237	28.8911	29.1419	29.107	29.1701	28.6902	28.6453	28.7554	28.955	29.0986	28.8131	28.6304	29.0548	29.1755
ATP1B3	28.3907	28.35	28.9819	29.1594	28.417	28.646	29.016	29.1007	28.8725	29.1259	29.3155	29.1185	29.1123	29.1408	29.0991	29.1296
ECM29_KIAA0368	28.8804	28.9056	28.8336	29.0952	29.1045	29.0454	28.7244	28.7876	28.8323	29.0338	29.1362	29.0027	29.1043	28.9643	29.0524	28.9193
SEPHS1	28.8677	29.0065	29.0865	29.2499	28.917	29.0995	28.9234	28.7318	28.8702	28.8026	28.8925	29.081	29.1234	28.7515	28.989	28.9856
SUMO1	29.3215	28.7153	29.205	28.7623	28.8364	29.1711	29.1589	28.5536	28.676	28.7191	29.2906	29.0978	28.7683	28.9995	28.9259	28.9466
KIF2A	28.8107	28.7029	29.0781	28.9827	28.868	28.8357	28.8495	29.2405	28.8583	28.9757	29.0361	29.0109	28.802	29.1605	28.9967	29.097
PSMD5	29.2615	28.7102	28.4693	28.7566	29.2376	28.6348	28.1577	28.719	29.2522	29.3302	28.6414	29.1987	29.2309	29.1344	28.915	29.0911
RPL23A	28.6995	29.1531	28.8548	28.8848	29.2293	28.8897	28.9828	28.5635	28.78	29.0106	29.4266	28.9106	28.216	28.9558	29.1026	29.2411
PTPN11	29.0024	29.1015	28.981	28.962	28.9549	29.0704	29.0705	28.8853	28.832	29.0609	29.1258	28.8207	28.7209	28.9701	28.8369	28.8941
NLN	28.7925	28.7969	28.974	28.6433	28.7479	28.9398	28.8813	28.8126	29.2933	29.4163	28.6545	28.8642	29.3017	29.3827	28.5753	28.8512
FNBP1L	28.5712	28.4719	29.0718	28.9743	28.5067	28.6606	28.9262	29.2518	28.7832	29.0032	29.2074	29.2807	28.9618	29.1016	28.9156	29.2504
RPL19	28.6826	29.1206	28.7559	28.414	29.4596	29.1396	28.6472	28.3419	28.6853	28.7779	29.748	28.7707	28.3183	29.3354	29.035	29.0966
RAB18	28.6563	28.8472	29.2268	29.066	28.8563	28.6638	28.8032	29.331	28.8093	28.6443	29.0047	29.1929	29.0421	28.7774	28.9334	29.1958
PYCR1	28.8108	29.1682	28.852	28.3201	29.1331	29.1143	28.7672	28.3125	29.109	29.1288	28.9474	29.2088	28.7069	29.1187	29.0223	29.177
LIN28A	29.0034	29.7182	25.6371	28.089	28.5994	29.7588	26.7745	27.0259	29.2465	29.8732	27.3685	28.7945	29.7653	29.7973	27.8658	28.7399
COPS5	28.8889	28.8558	28.8591	28.8505	29.0492	28.9552	28.9015	28.9186	28.9262	28.8469	29.146	29.1308	29.0441	28.7839	29.0624	28.9995
ESYT1	28.8686	28.9405	28.8878	28.8728	28.6428	29.0704	29.2652	28.2954	29.0335	29.1524	28.8787	29.1237	29.2687	28.8309	28.9075	28.8226
GDAP1	28.8207	28.3981	29.181	29.0216	28.9531	28.9781	29.0366	29.156	28.5503	29.0856	29.1222	28.7866	28.5742	29.247	28.9142	28.9804
ENOPH1	28.8583	29.1607	28.8825	29.1047	29.0864	29.0308	28.7545	28.8041	29.0891	28.8573	28.9019	28.972	29.0959	28.5758	29.0121	28.8852
CAP2	28.8587	29.1616	29.1293	29.383	28.8129	29.055	29.0806	28.9382	29.0355	28.3947	29.0958	28.6164	29.0269	28.7413	28.8416	28.6307
PGM1	28.9778	28.9402	28.5791	28.9686	29.1698	28.9731	28.654	28.9599	29.1707	29.1069	29.2217	28.5017	29.2947	28.9209	28.9962	28.3963
EWSR1	29.0238	28.7564	29.0342	29.015	28.6356	28.9001	28.9167	29.2489	29.1253	29.0943	28.9928	28.7755	28.6928	28.9102	28.7819	29.0548
GLS	28.4322	28.5543	28.5106	29.0192	28.4621	28.5898	28.4316	29.6237	29.5201	29.3354	28.825	28.4289	29.3723	29.0928	29.0218	28.7899
SRP72	28.9496	28.8689	28.888	28.8904	29.1042	28.9291	28.9041	28.9555	28.7273	28.8238	29.2115	28.9694	28.6821	28.9726	28.9244	29.1775
GPC4	29.0161	28.9702	28.8479	29.2421	28.6174	29.0533	29.5449	28.4858	28.7733	28.043	29.7483	28.8846	28.0217	28.0202	29.4276	28.5315
NAV1	28.9248	28.6685	29.0454	29.2352	29.0489	28.7439	28.8775	29.3904	28.7832	28.6316	29.082	28.7281	28.5424	28.8146	29.0391	29.1428
MESDC2	28.9709	28.9752	28.7637	29.1823	28.8759	28.9116	28.8188	28.6576	28.9966	28.9018	28.8395	29.0916	29.0644	28.8656	29.0771	28.8925
NDUFV1	29.0397	28.8776	28.8614	28.8458	29.2015	28.8584	28.7317	28.8896	29.0277	29.0888	28.6663	29.0704	28.9081	29.001	28.7619	29.0658
CUL1	28.9127	28.887	28.9171	28.9282	28.7874	29.0221	29.0508	28.9402	28.7223	28.923	29.135	29.0101	28.6711	29.1255	29.0178	28.8686
SRP54	28.9754	28.8023	28.8383	28.9048	28.9817	29.1197	29.0513	28.8144	28.764	29.0805	28.9566	29.046	28.8479	28.8984	28.827	29.0002
SAMM50	29.0311	28.9945	29.025	28.7904	29.1128	28.7801	28.7832	29.1164	28.9577	28.89	28.6919	28.8361	28.8906	29.0061	28.9704	28.9465
VTA1	28.9919	28.8433	29.3322	28.6224	28.8845	29.0429	28.9934	29.043	28.9691	28.4065	29.0513	28.947	28.5719	28.8972	29.1221	28.8759
RPL38	29.2202	29.1407	28.7787	28.9615	28.9872	28.8703	29.2694	28.5578	28.4603	28.9598	29.1878	28.7844	29.0359	29.2121	28.7114	28.2645
ACAD9	29.2699	29.2268	28.8232	28.7328	29.1387	29.1533	28.6669	28.6128	28.6645	28.7224	28.8892	28.9195	28.5381	28.965	29.272	28.8725
CUL2	28.9148	28.7257	28.9923	29.0482	28.787	28.9857	28.8451	29.0726	28.9126	28.9739	28.7351	29.0005	29.06	28.7962	28.9429	28.9451
PPP1R8	29.0943	28.9703	28.7183	28.7374	28.7957	28.9213	29.1658	28.5597	29.042	28.9546	29.1041	29.0018	28.8503	28.9298	28.9689	28.8096
SRSF4	28.9416	29.0793	28.9953	28.8678	29.237	28.7924	28.7136	28.722	28.9199	28.7106	29.3075	28.7403	28.7696	28.7119	28.9696	29.0117
HEXB	29.2945	29.4116	28.2627	28.4474	29.0246	29.3019	28.3717	27.8034	29.569	29.2455	28.0825	28.7411	29.3845	28.7542	28.7829	28.5395
HAGH	28.7641	28.9568	28.9048	28.8679	28.746	28.9574	28.7706	29.1628	28.9357	29.1351	28.7839	28.8148	29.0547	29.0636	28.7562	28.841
LGALS1	28.5498	29.0284	27.8004	27.7315	28.2942	29.292	27.4489	27.2343	29.1667	30.2558	27.1179	28.9478	29.9273	30.102	27.4224	27.979
PTK2	29.2257	29.099	28.7438	28.9395	29.1555	28.9308	28.8459	28.8728	28.6066	28.7806	28.9297	29.0575	28.5519	28.7825	28.9924	28.9094
PLCD1	28.6053	28.9067	29.4076	28.7348	28.6992	28.9823	29.2673	27.7448	28.8822	28.4839	29.3172	29.1212	28.9422	28.535	29.0715	28.8845
DCXR	28.8459	28.8998	29.3177	28.9253	29.0446	28.9102	29.3478	28.3921	28.1004	28.7028	28.9516	29.2128	28.5487	28.7441	29.0021	29.0276
NDUFS2	29.0612	28.8535	28.7404	29.0104	29.1392	28.9605	28.7481	29.0655	28.7108	28.9061	28.8259	28.9352	28.7422	28.9259	28.8561	28.8642
WDR77	28.8656	28.8405	28.9476	28.5975	28.8122	28.8103	29.4113	28.6764	28.7997	28.9446	29.0987	28.9539	28.4933	28.864	29.0761	28.9479
PSMB4	29.2216	28.6066	29.0258	28.6184	29.3349	28.4542	27.9929	29.2184	28.4732	28.3355	26.0784	29.1005	28.8459	29.1367	29.1772	28.8162
PITPNA	28.7331	28.8637	29.0554	29.0874	28.6897	28.7898	28.9712	29.1466	28.7644	28.747	28.8651	28.9195	28.7263	28.8468	29.062	28.973
ELAVL1	28.7606	28.9814	28.9781	28.5378	29.0202	28.6608	29.1827	28.6231	29.1468	28.7436	28.7389	28.9468	28.7477	28.7811	29.0032	29.1959
SH3GLB2	28.9736	28.8432	29.0038	28.9553	29.0862	28.8815	28.5023	28.9956	28.6931	28.8691	28.6915	28.9411	29.023	28.8883	28.9497	28.8786
GSR	29.9036	29.5963	27.9876	26.4853	29.564	29.3587	27.6424	28.5487	29.3927	28.4094	23.9216	29.2507	27.9646	28.4934	28.648	28.2575
HMGA1	28.8235	29.5576	28.2848	28.1782	28.5512	29.5063	28.7586	27.7085	29.6581	29.3575	29.0652	28.1282	29.0096	28.3589	28.3572	28.1995
LSM8	29.2223	28.7749	29.2208	29.4826	28.4885	28.8375	28.9245	29.089	28.7614	28.7988	27.5406	28.6411	29.4428	28.6155	28.8336	28.3778
ACOT13	29.2594	29.331	28.3083	28.0195	29.2537	29.3277	28.0175	28.5741	29.0376	29.1878	28.3501	28.7951	29.1753	28.8807	28.7303	28.7793
AHCYL1	28.8679	29.0312	29.2012	28.8592	28.6843	28.8302	28.9375	28.6823	28.6035	28.629	29.0109	29.0267	28.4264	28.9774	29.1256	28.969
ALDH4A1	29.1187	29.235	28.5753	28.4618	29.0291	28.9041	28.6355	28.6164	28.8801	29.0419	28.8604	28.8617	29.1419	28.8761	28.8777	28.7248
SNRPB2	28.9087	28.918	28.8192	28.9962	28.9795	28.8389	28.9781	28.6753	28.6722	28.6481	29.027	28.9563	28.9976	28.7997	28.9082	28.8555
HOMER3	29.1619	28.7422	28.6157	28.9983	29.0657	28.9323	28.5028	29.4458	28.4313	28.3705	28.9208	28.8672	28.1092	28.1631	29.3999	29.1821
SNRPA	28.9677	28.9688	29.0501	28.8808	28.9959	28.613	28.697	28.5562	28.8734	28.8897	28.2839	29.1513	28.474	28.9163	29.2322	29.0756
RBMX_RBMXL1	28.5503	28.5068	29.0526	28.8009	28.7911	28.5338	28.9122	28.9645	28.384	28.6006	29.3194	28.6445	28.5626	28.9322	29.2692	29.3336
PMVK	28.7801	28.7459	29.0842	28.7008	28.9819	28.867	29.0468	28.6944	28.6984	28.5205	29.1274	29.19	28.7814	28.1845	29.1161	29.0607
APOA1BP	29.1958	29.4646	28.7206	28.4706	29.2265	29.268	28.589	28.2579	29.02	28.9718	28.2677	28.6524	28.9281	28.9228	28.7993	28.4346
OSBPL8	28.987	28.6527	28.7672	29.0422	28.8294	28.6042	28.6961	28.9618	28.8933	29.0422	28.8846	28.8302	28.722	29.1015	28.8986	28.8949
KPNA1	28.8671	28.876	28.9227	28.823	28.6946	28.7469	28.8654	28.854	28.8462	28.6286	28.864	29.0425	28.9701	28.8698	28.9926	28.9847
CSNK2A2	28.9662	28.7	28.6539	28.9742	29.0563	28.9453	28.8553	28.8055	28.8106	28.8912	28.9324	28.8412	28.6476	28.9821	28.804	28.8914
PRPF40A	28.802	28.8513	29.1098	28.8761	28.9648	28.9539	28.8972	28.8783	28.9583	28.7012	28.8119	28.7948	28.8202	28.8759	28.6593	28.8087
TMX1	28.9824	28.8107	29.1407	28.9417	28.9742	28.6746	28.925	29.1775	28.7442	28.4806	28.8688	28.7384	28.4597	28.6456	29.0821	28.8419
BOLA2_BOLA2B	28.8945	28.7011	28.7195	28.7447	28.8913	28.7712	29.0645	28.8567	29.0142	28.9624	28.7464	29.0038	28.7816	28.832	28.7261	28.9468
UBQLN2	28.8338	28.9027	28.6958	29.4198	28.7013	28.7119	28.6417	29.3916	28.6236	28.8082	27.1131	28.9607	28.7565	29.2037	29.0154	28.337
HDGFRP2	28.9035	29.014	28.8635	28.9122	28.7594	28.987	28.5947	28.6113	28.6905	28.8016	29.1052	29.1041	28.7625	28.549	28.8586	28.7899
JUP	28.617	29.0158	28.4287	28.4258	28.4789	28.8417	28.5762	28.7653	29.3438	29.0669	28.8642	28.6372	29.7502	28.8465	28.6691	28.4819
RPL24	29.0459	28.9113	28.8077	28.9077	29.2943	29.0072	28.4667	28.7345	28.6525	28.5643	28.1709	28.8889	29.0032	28.5768	29.0248	28.9834
QKI	28.8367	29.0464	29.0888	28.9836	28.5078	28.8089	29.4533	28.0585	28.624	28.4293	29.4983	28.6831	28.2993	28.0117	28.9052	28.655
DLGAP4	28.6312	28.6543	28.9506	28.8192	28.6545	28.8383	28.8645	28.7431	28.8654	29.1376	28.7913	28.5848	29.1459	29.2011	28.6559	28.7871
VASP	28.8301	29.3129	28.3274	28.277	28.5239	29.0445	28.3421	28.3427	29.5064	29.2718	28.3676	28.6593	29.4357	29.0638	28.4587	28.5942
PPP1R12A	28.9636	29.1912	28.5471	28.674	28.8768	29.0016	28.5839	28.145	29.2468	29.0427	28.6705	28.8605	29.0214	28.7645	28.5378	28.714
C1orf123	29.0299	28.8963	28.6091	29.0762	28.9425	28.942	28.9307	28.4284	28.2809	28.9202	28.5926	29.1881	28.8667	28.6515	28.8582	28.9493
HIST1H1B	28.351	28.1527	29.28	28.8599	28.5048	27.9776	28.499	28.5432	27.5551	27.8653	29.8437	29.4286	27.9821	27.8868	29.6166	29.8204
NUP133	28.9738	28.8153	28.8314	28.766	28.847	28.7846	28.9654	28.8558	28.6942	28.9374	28.8136	28.9254	28.7488	28.7847	28.8651	28.8406
EEF1E1_EEF1E1-BLOC1S5	28.8448	28.7289	28.7482	29.0955	28.8834	28.933	28.7249	28.7787	28.7383	28.8467	29.0572	28.8098	28.6818	28.8711	28.7645	28.8405
GNPDA1	29.4244	29.4242	28.38	28.2289	29.1157	29.5822	28.0397	28.4526	28.5602	28.4609	27.4546	28.7961	28.857	28.5974	29.126	28.7691
GTF2F2	28.8223	28.8712	28.9645	28.7697	28.9419	28.9136	28.8357	28.596	28.7423	28.6687	29.1326	28.8978	28.7143	28.7111	28.7981	28.9309
TIA1	28.6396	28.8974	28.9788	28.8565	28.7503	28.9239	29.1696	28.8051	28.7764	28.8416	28.7068	28.9218	28.7054	28.8814	28.6749	28.7425
RPL14	28.704	28.9316	28.738	28.6502	29.2113	28.8981	28.7219	28.5777	28.3922	28.5455	29.4334	28.6804	29.0639	28.3525	29.0369	28.8678
ABRACL	28.8245	28.9578	28.4009	28.7739	28.7324	29.2908	28.4094	28.4017	29.1549	28.8857	28.1155	28.9307	29.4526	28.8983	28.9209	28.3902
ALYREF	28.8113	28.8113	28.7871	28.566	28.7502	28.2749	28.6785	28.5874	28.8152	28.713	29.5005	29.0418	28.3503	28.6878	28.9989	29.139
GPX1	28.7715	28.8052	29.0737	28.7712	28.9382	28.8534	28.7923	28.7721	28.9284	28.7749	29.0279	28.6052	28.8801	28.7137	28.7582	28.717
MLEC	29.1055	28.8914	28.9689	28.8037	28.8247	28.8421	28.8997	28.5907	28.6928	28.5821	27.9573	29.1994	29.1339	28.593	28.7506	28.8925
THYN1	29.0593	29.1461	28.8205	28.2318	28.8991	29.0409	28.9218	28.3386	28.8511	28.8839	28.8396	28.8624	28.5998	28.8753	28.7136	28.8197
UBE3A	28.8038	28.6885	28.9146	28.8112	28.7508	29.0458	28.6576	28.9645	28.5444	28.7797	28.7601	28.9716	28.5837	28.9806	28.9389	28.8726
HIP1	28.4651	28.644	29.1368	28.8719	28.508	28.7629	29.163	28.9575	28.2851	28.6122	29.3237	29.058	28.2144	28.8585	28.8709	28.9131
NUP210	28.9037	28.9907	28.822	29.0295	28.6337	28.9769	29.015	28.1863	28.4526	28.7276	28.8753	29.0216	28.617	28.9187	28.8888	28.7916
RECQL	29.1657	29.1935	28.3544	28.1206	28.9383	29.1529	28.2218	28.4139	28.9575	28.8506	28.6521	28.9528	28.8061	28.9916	28.9036	28.8983
SYAP1	28.8952	28.9454	28.2637	28.9696	28.8873	29.1392	28.462	28.7505	28.9662	28.8311	29.575	27.9896	29.0001	28.7937	28.8229	27.7793
ATP6V1G2_ATP6V1G2-DDX39B	28.5528	28.3521	28.7791	28.7174	28.7021	28.9306	28.323	29.2183	28.6264	29.2587	28.5053	28.4823	28.6088	29.3246	28.7777	29.0133
RPS25	28.8081	28.6771	29.0886	29.0182	28.9567	28.4761	28.9199	28.5871	28.6623	28.6612	29.275	28.7229	28.5628	28.6448	28.681	28.9478
MSI1	28.4415	28.33	29.5003	29.3345	28.4543	28.347	29.5593	28.745	27.8502	27.9707	29.5751	29.074	27.9128	27.8125	28.8901	28.816
APP	28.547	29.0147	28.8103	28.8238	28.8059	28.6774	28.2828	28.9132	29.022	28.9672	28.7863	28.5855	29.0765	29.0252	28.6236	28.8462
NDUFS3	29.0279	28.7791	28.4802	28.4274	29.1717	28.8485	28.5036	28.9175	28.9962	28.8763	28.5999	28.7719	28.6943	28.9202	28.8483	28.8464
TIMM44	28.8171	28.8204	28.729	28.7035	28.8651	28.9466	28.6237	28.8873	28.8167	28.9032	29.0774	28.6178	28.8944	28.8203	28.8455	28.5716
SMCHD1	29.0412	28.9048	28.8119	28.7186	29.0442	28.9272	29.0172	28.4699	28.6597	28.6972	29.0545	28.7483	28.4757	28.5995	28.6344	28.9636
BDH2	29.2055	29.2737	28.9707	28.2719	29.0432	29.1059	29.0111	27.9865	28.6394	28.1429	28.8774	29.0821	28.528	28.2947	28.7619	28.9037
YTHDF2	28.7241	28.6781	29.0842	29.0009	28.4825	28.9688	29.0133	28.8416	28.6247	28.7717	28.567	28.8336	28.6552	28.8398	28.9281	28.8123
RABGAP1	28.8991	28.7411	28.9034	28.7379	28.9722	28.8914	28.8924	28.7536	28.5788	28.6063	28.7664	28.9554	28.4739	28.9249	28.8518	28.8846
ALDH3A2	28.8599	28.7839	28.9122	29.0467	28.8701	28.7153	29.0649	28.5587	28.2827	28.7516	28.9777	28.7592	28.3831	28.9292	28.9832	28.8324
SUN2	28.88	28.816	28.7324	28.7167	28.952	29.0464	28.7177	28.7809	28.5961	28.8267	29.0627	28.5928	28.807	28.9025	28.6967	28.6183
ARMT1	28.8416	29.0903	28.4784	28.4008	28.7384	28.9988	28.6102	28.1506	28.9994	29.1214	28.7743	28.6309	29.0029	29.2033	28.7312	28.6413
SPATS2	28.8741	28.5806	28.6775	28.7178	28.7905	28.8533	28.0431	29.1842	27.8026	28.7747	28.507	28.9609	29.175	28.802	29.0053	28.8923
RBM12	28.9311	28.7458	28.7239	28.6987	28.9342	28.7237	28.9604	28.547	28.641	28.6557	29.1107	28.7925	28.442	28.8052	28.9429	28.9617
CLINT1	28.6519	28.9451	28.6913	28.5835	28.928	28.981	28.5715	28.5196	28.6183	28.9736	28.7707	28.9901	28.9162	28.7315	28.8215	28.9337
PCK2	29.6481	29.1964	25.8799	27.8745	29.5228	29.2105	24.6349	28.4066	29.1394	29.7756	26.6277	27.9714	29.1471	29.2908	28.1463	28.1532
POLR2B	28.8991	28.8342	28.7477	28.834	28.8334	28.7945	28.9632	28.7036	28.7089	28.7617	28.7558	28.8872	28.7208	28.6628	28.7564	28.8731
SEC23IP	28.6337	28.8326	28.656	28.6096	28.9208	28.7732	28.7649	28.6571	29.1528	28.8102	28.8285	28.8916	28.9619	28.7251	28.5586	28.8541
SRPRB	28.9081	29.0466	28.6659	28.546	29.2437	28.9349	28.5022	28.8864	28.8051	28.6458	28.6448	28.8524	28.5679	28.6714	28.6585	28.9181
SYT1	28.2094	28.0193	28.8252	28.865	28.6023	28.2524	28.5324	28.8719	29.0083	29.3765	28.7408	28.3513	29.2296	29.3434	28.7306	28.7449
SUPT5H	28.9253	28.9009	28.604	28.5919	28.9549	28.8006	28.8379	28.6653	28.6816	28.7042	28.738	28.8808	28.6622	28.9563	28.7976	28.8797
RPL13A	28.638	28.9524	29.1223	28.8542	28.7613	28.655	28.6345	28.5793	28.4517	28.435	29.0047	28.7144	28.9391	28.5528	28.998	29.0956
NUP62	28.99	28.8246	28.7453	28.8323	28.9891	28.8488	28.6197	28.5258	28.56	28.8298	29.0501	28.6235	28.8842	28.809	28.676	28.716
SH3GLB1	28.9042	28.8408	28.8264	28.7639	28.8356	28.9354	28.3769	28.9365	28.7815	28.6901	28.8849	28.5435	28.7804	28.7074	28.9223	28.7178
NSUN2	29.0062	28.9749	28.445	28.7911	28.936	29.1078	28.4269	28.8368	28.8766	28.7597	28.8011	28.6048	28.8709	28.8161	28.5803	28.4758
PRRC2C	28.7404	28.8154	28.8904	28.8153	28.7916	28.7858	28.892	28.6173	28.6567	28.6628	28.9184	28.9177	28.5963	28.9079	28.7216	28.7161
ALDOC	28.7408	28.9317	28.8214	28.2154	29.3782	28.797	28.3159	28.5592	28.6683	29.107	28.2134	28.8525	28.9441	29.2891	27.9224	28.7445
EPHX1	28.651	28.3423	28.394	28.9264	28.9692	28.6502	28.1718	29.2635	28.8278	29.1017	28.3521	28.8583	28.8981	29.0884	28.6052	28.6982
SERPINB6	28.9685	29.4435	28.0352	28.4568	29.0305	28.7451	28.1863	28.2783	29.3782	28.7369	28.3727	28.655	28.9237	28.2655	29.3319	28.4142
KRT1	29.7656	28.1189	28.3468	28.1883	29.4455	28.2915	28.6823	28.6904	28.7435	28.6219	29.3525	28.2518	28.6633	28.899	28.2212	28.5716
SOGA3	28.5119	28.0714	29.0427	28.9737	28.5738	28.3554	28.5793	29.1848	28.3942	29.1769	28.801	28.5368	28.5879	29.2203	28.7993	28.9028
RPL32	28.7659	28.8009	28.6716	28.6467	29.0678	29.0797	28.2537	28.3595	28.2877	28.7286	28.4876	28.7255	28.9524	28.8387	28.9712	29.0227
KDM3B	28.7762	28.8433	28.8226	28.7192	28.8433	28.7654	28.8323	28.5719	28.7371	28.5331	29.1061	28.8906	28.5623	28.6269	28.6017	28.893
RPS26_RPS26P11	28.3905	28.9681	28.8955	28.8644	29.1869	28.7605	28.3728	28.7207	28.2679	28.3363	28.5885	28.6129	28.7095	28.6691	29.1848	28.9435
RPL30	28.8289	28.7545	28.7849	29.029	28.977	28.5761	28.8488	28.6353	28.6584	28.6999	28.5729	28.7767	28.6569	28.7329	28.9597	28.6572
FKBP8	28.8843	28.873	28.4866	28.5272	28.6659	29.0255	28.8516	28.1087	28.7959	29.0722	28.7986	28.5721	28.5907	29.1447	28.8603	28.5026
ETHE1	29.1157	29.3923	28.2432	28.0293	29.1798	29.1282	27.9517	28.5068	28.9979	29.3115	27.7826	28.462	29.1147	28.9004	28.2153	28.2081
DUSP3	28.5121	29.062	28.8412	28.8244	28.6689	28.8452	28.3339	29.1722	28.7993	28.5763	28.9297	28.3228	28.9961	28.7995	28.5969	28.5338
RPL27A	28.7161	28.8663	28.4609	28.4829	29.1052	29.0498	28.4673	27.9393	28.7646	28.7866	29.0047	28.7066	28.2337	28.8574	28.9	29.1306
ASNA1	28.6646	28.7429	28.6261	28.8426	28.6162	28.9026	28.853	28.6677	28.485	28.8287	29.1015	28.8179	28.5978	28.8899	28.7246	28.6323
PXDN	29.6673	29.8886	23.7012	23.7178	29.5783	29.8335	23.3252	22.5729	29.9963	29.5051	23.7307	25.229	29.2424	28.0285	27.3141	25.2326
ILVBL	28.8065	28.848	28.7721	28.9456	28.8611	28.6965	28.7515	28.7973	28.5498	28.654	28.7829	28.7948	28.7673	28.7169	28.5802	28.6911
AP3M1	28.6401	28.5587	28.822	28.6399	28.7131	28.5111	28.8161	28.9754	28.6051	28.8187	28.9803	28.8168	28.721	28.7268	28.7534	28.8046
ANKFY1	28.6385	28.259	28.9185	28.7999	28.4699	28.3968	28.9471	28.94	28.7387	28.4185	28.9003	28.9751	28.4552	28.9248	28.7555	29.0856
EPS15L1	28.6489	28.6328	28.8183	28.7749	28.7806	28.4983	28.7373	29.0518	28.61	28.6773	28.6881	28.9953	28.7888	28.5678	28.6966	28.8662
PAIP1	28.8113	28.8053	28.7988	28.6791	28.6783	28.825	28.6498	28.5676	28.6373	28.9487	28.7332	28.5165	28.9324	28.9299	28.7549	28.5815
PPIL1	29.0788	28.9328	28.7344	28.384	28.599	28.8991	29.0714	28.7587	28.6834	28.7031	28.4292	28.8821	27.9983	28.7583	28.8595	28.7576
OSBP	28.9324	28.7724	28.4488	28.4693	28.8349	28.8456	28.4658	28.8462	28.6084	28.8402	28.7117	28.8814	28.63	28.8103	28.7091	28.903
SLC2A3_SLC2A14	28.1021	28.0951	27.8201	28.085	27.6223	28.949	27.4905	28.8612	28.9156	29.0058	28.5018	27.3577	30.4456	28.9103	27.9936	27.7732
SLC25A1	28.8197	28.7923	29.1044	28.2246	28.4826	28.6354	28.6217	28.6018	28.7599	28.4824	28.8031	28.9203	29.0883	28.4407	28.7894	28.9704
AGFG1	28.8015	28.7836	28.3588	28.4222	28.827	28.9529	28.7473	28.4001	28.9682	28.8902	28.9132	28.5254	28.7759	28.7985	28.7874	28.6769
MMS19	28.9068	28.9783	28.6308	28.5391	29.1586	28.9195	28.4941	28.5448	28.7788	28.7578	27.0193	28.8523	28.607	28.5638	28.7791	28.9154
RANBP3	29.0709	28.8902	28.4363	28.6637	28.8552	28.7639	29.137	28.4533	28.4582	28.6285	28.5972	28.9028	28.6245	28.4163	28.9429	28.6931
RAB5C	28.9349	29.0261	28.2986	28.744	28.8612	28.7302	28.7451	28.5269	28.5757	28.7804	28.7865	28.6438	28.6136	28.6831	28.9829	28.6857
MTX2	28.7908	28.76	28.6414	28.7901	28.8644	28.6285	28.7606	28.7819	28.4776	28.7531	28.6147	28.7878	28.7495	28.8823	28.7677	28.6653
TM9SF3	28.9379	29.0359	28.6529	28.5172	28.7313	28.9891	28.6343	28.6607	28.8236	28.64	28.4642	28.7852	28.7749	28.8415	28.5002	28.6267
C11orf58_SMAP	28.9196	28.8111	28.3972	28.6995	28.584	28.9001	28.9604	28.5347	28.4644	28.7376	28.9873	28.9214	28.4047	28.7321	28.8231	28.6499
CYC1	28.8771	28.5374	28.7598	28.6267	28.8024	28.7127	28.6825	28.4489	28.4224	28.9004	28.9075	28.8055	28.8142	28.9012	28.7905	28.62
THUMPD1	28.918	28.7735	28.8189	28.67	28.7438	28.8876	28.6521	28.5473	28.4434	28.6153	28.7061	28.9185	28.5951	28.6867	28.6976	28.8994
NQO2	28.7246	28.9911	28.5779	28.4012	28.669	28.686	28.4936	28.3308	28.4561	28.8534	28.5421	29.2947	28.4554	29.0037	28.3446	29.2361
ARPC1B	29.0111	29.1281	27.9129	28.172	28.6715	28.9732	28.1411	27.7812	29.4029	29.2024	28.1426	28.5257	29.3857	28.8861	28.2984	28.2825
TMOD3	28.7453	28.8326	28.6159	28.399	28.6626	28.7293	28.9695	28.1411	28.9652	28.8413	28.9267	28.8239	28.5574	28.9013	28.55	28.5156
KPNA4	28.7518	28.8481	28.5075	28.6119	28.6777	28.8502	28.7645	28.3886	28.6538	28.6589	29.0531	28.6462	28.1746	28.7191	28.924	29.0454
EPN1	29.0378	28.6377	28.499	28.4494	28.9766	28.8705	28.2877	28.663	28.5459	28.6959	28.6249	28.8857	28.5783	28.8417	28.876	28.7851
HAT1	28.8137	28.7696	29.0205	28.7122	28.9815	28.8578	29.1051	28.5286	27.7785	27.987	29.1246	29.0211	27.8424	28.2654	28.8384	28.8088
LLGL1	28.5919	28.4921	28.9473	29.0571	28.6459	28.5504	29.1141	28.2805	28.033	28.316	29.1124	29.1202	28.0043	28.558	28.9254	28.91
HIBCH	28.7677	28.7449	28.8942	28.7467	28.7803	28.6133	28.8546	28.4648	28.6073	28.6354	28.7333	28.9029	28.6925	28.6928	28.4333	28.7534
TSNAX_DISC1	28.8652	28.7646	28.7688	28.1833	28.9159	28.9715	28.6945	28.4801	28.664	28.6924	28.8192	28.8088	28.5295	28.5104	28.9033	28.6852
EIF3K	28.837	28.9097	28.9764	28.2909	28.7416	28.6024	29.1457	28.2709	28.5412	28.8064	29.0524	28.42	28.34	28.6382	28.6842	28.7615
TMED2	28.8937	28.772	28.7199	28.4988	28.6691	29.0463	28.7138	28.688	28.7154	28.6676	28.2018	28.7576	28.4085	28.9665	28.7355	28.6904
PITPNB	28.6373	28.6108	28.7331	28.9265	28.7582	28.6525	28.9416	28.9318	28.5456	28.5121	28.8086	28.7529	28.3715	28.5347	28.8949	28.6528
NUP98	28.8815	28.6824	28.6659	28.4872	28.8154	28.7368	28.7306	28.5298	28.7013	28.7642	28.6814	28.7375	28.7818	28.7368	28.8431	28.5891
SRP68	28.641	28.6337	28.7116	28.783	28.759	28.6395	28.8521	28.4482	28.7027	28.5529	28.8765	28.8105	28.5571	28.7116	28.6523	28.9644
ITPA	28.6612	28.6814	28.1117	29.0605	28.6751	28.4022	28.926	28.7108	28.4581	28.7549	28.8218	28.9201	28.6815	28.4638	28.9296	28.7959
FABP7	27.4291	27.5847	30.0028	29.5223	26.9368	27.2376	30.2573	28.8412	26.4887	26.1745	29.605	28.4699	27.6274	26.5557	28.7079	28.5534
EIF1B	28.7226	28.7728	28.6035	28.6452	28.8451	28.7038	28.8531	28.7944	28.6545	28.5092	28.7417	28.6763	28.5354	28.575	28.8877	28.7206
CSTF3	28.8357	28.8439	28.5896	28.6436	28.7562	28.8583	28.8822	28.5371	28.3751	28.637	28.7502	28.8009	28.6608	28.8227	28.7207	28.5104
BIN1	28.9348	28.4046	28.7899	28.9634	28.8986	28.6907	28.7234	28.9782	28.2805	28.6318	28.757	28.6255	28.0291	28.6476	28.7835	28.8442
CELF1	28.7302	28.8719	28.5802	28.7649	28.6434	28.9796	28.7681	28.4185	28.7665	28.7444	28.7273	28.492	28.6712	28.7405	28.7182	28.5855
PPP1R14B	28.5532	28.1943	28.8087	28.9837	28.6687	28.5503	28.4746	28.8126	28.9219	28.6959	28.4428	28.6585	29.0236	28.5087	28.712	28.9093
GUK1	28.7442	28.8925	28.3996	28.7609	28.9081	28.9336	28.4011	28.671	28.6351	28.735	28.6018	28.7042	28.7151	28.7984	28.677	28.507
RAB3A	28.1281	28.0225	29.0483	28.4554	28.5993	28.2459	28.496	29.1307	28.2409	29.2608	28.6046	28.5337	28.7714	29.3642	28.4174	28.669
CCBL2	28.8491	28.8692	28.4096	28.9244	28.7915	28.743	28.5207	28.5437	28.5848	28.5386	28.9653	28.7623	28.6281	28.4611	28.7536	28.5708
GLUL	28.6152	28.8805	28.9623	29.0256	28.6496	28.4482	29.0286	27.5824	28.0805	28.1413	28.9629	29.2317	28.0407	28.106	28.7776	28.8756
PDS5A	28.8143	28.7484	28.6776	28.6695	28.7433	28.8226	28.8581	28.4842	28.277	28.679	28.9132	28.8585	28.3529	28.6068	28.8009	28.6647
RFC2	28.5967	28.5912	28.9909	28.7852	28.8194	28.7113	29.0122	28.167	27.9959	28.1032	28.9729	29.176	27.83	28.6204	28.9137	28.9886
ALDH1B1	28.6056	28.7017	28.0566	28.9665	28.7721	28.6705	27.4854	28.9437	28.8789	28.6591	29.0853	28.5952	28.5997	28.6144	28.9991	28.6892
RPS13	28.3921	28.7009	28.772	28.6563	29.1336	28.4539	28.2707	28.6222	28.194	28.3604	28.8971	28.6589	28.8179	28.1757	29.0425	29.1603
DRG1	28.7718	28.7276	28.7711	28.9715	28.8995	28.7378	28.8684	28.5249	28.381	28.5312	28.806	28.6885	28.4544	28.6489	28.7375	28.3865
MCTS1	28.8911	28.4245	28.4485	29.1119	28.8324	28.6939	28.6332	28.8214	28.5457	28.6317	28.5792	28.52	28.7491	28.5972	28.6374	28.6459
UCHL3	28.6552	28.4037	28.5073	28.6645	28.4782	28.903	28.4018	28.8164	28.8925	28.9373	28.5697	28.4988	29.0581	28.893	28.4667	28.5676
PPP3CA	28.4947	28.4651	28.793	28.6024	28.5563	28.6185	28.6802	28.8073	28.7494	28.846	28.6946	28.7242	28.8675	28.8693	28.5619	28.5657
CTBP2	28.6689	28.7568	28.7961	28.5308	28.6838	28.6757	28.7172	28.8858	28.5823	28.424	29.0335	28.6131	28.3653	28.6375	28.7922	28.6738
RPA2	29.0259	28.7922	28.5576	28.4399	28.7133	28.8412	28.8942	28.1086	28.2543	28.6687	28.6647	28.9142	28.3166	28.8201	28.9316	28.6525
PSMD9	28.7561	28.7003	28.5411	28.7192	28.8222	28.6757	28.5267	28.5884	28.6703	28.5187	28.6731	28.9106	28.5437	28.7592	28.7665	28.7298
CD81	28.7492	28.1022	28.409	28.7962	28.7856	28.7211	28.2527	28.5622	27.9969	28.603	29.0805	28.4414	28.2897	28.6694	29.2828	29.1271
AKAP2	28.7797	28.9841	28.1059	28.0831	28.6128	29.0552	28.2963	28.1306	29.1156	29.2409	28.2256	28.5362	29.2359	28.9897	28.133	28.3231
SLC25A4	28.6609	28.5827	28.4791	28.5534	28.5951	28.5934	28.2202	29.17	28.3179	29.0809	28.3836	27.9837	28.9225	29.0789	28.7471	28.52
LARP1	28.2932	28.4458	28.7373	28.7885	28.3887	28.6006	28.9013	28.948	28.6762	28.5253	28.8872	28.8044	28.5823	28.6791	28.5934	28.8421
LBR	28.6852	28.6291	28.8612	28.6986	28.8893	28.556	28.7986	28.7734	28.3412	28.2002	29.0318	28.9808	28.2601	28.1563	28.7194	28.8718
CMAS	28.6025	28.5449	28.4349	28.6222	28.7141	28.6672	28.2413	28.9804	28.7663	28.9718	28.5886	28.5414	28.8919	28.8412	28.6456	28.5172
CBX3	28.4526	28.4521	28.7775	28.7525	28.1946	28.894	28.6585	28.7263	28.6906	28.6292	29.2587	28.7317	28.652	28.3605	28.6606	28.3911
HMGN1	28.7273	29.1189	28.431	28.445	27.9057	28.6463	28.5177	28.1334	29.0993	28.6581	28.6379	28.875	28.7603	28.2907	28.6029	28.7155
C12orf10	28.537	28.6355	28.7464	28.7007	28.8504	28.6404	28.3889	28.6799	28.374	28.4952	28.7978	28.857	28.9979	28.7348	28.4976	28.5521
GPHN	28.4611	28.1082	29.0504	28.4952	28.6346	28.307	28.838	28.6468	28.1316	28.3393	28.9206	28.8869	28.2895	28.986	28.715	29.0359
XPOT	28.8478	28.6724	28.465	28.8144	28.9454	28.8527	28.3234	28.6687	28.4808	28.3865	27.5994	28.6661	28.6261	28.8461	28.7546	28.618
ASNS	28.5195	28.4871	28.5681	28.784	28.612	28.3005	28.9505	28.9057	28.6547	28.0118	29.0495	28.9007	28.2763	28.4471	28.4634	29.0539
PELP1	28.6816	28.7855	28.5183	28.3673	28.8397	28.7102	28.6772	28.4826	28.8907	28.7047	28.4711	28.5742	28.5765	28.89	28.6627	28.4503
MTA2	28.6992	28.4522	28.8059	28.5974	28.7853	28.4685	28.9335	28.3368	28.4026	28.4266	28.8373	28.8067	28.5235	28.4753	28.8049	28.844
XPO7	28.9861	28.5267	28.5193	28.8435	28.9184	28.6542	28.4541	28.3274	28.5332	28.6899	28.2361	28.7328	28.513	28.8692	28.7335	28.6336
EXOC4	28.6796	28.574	28.6282	28.5672	28.5612	28.7484	28.7083	28.7496	28.6457	28.6105	28.6388	28.7359	28.4987	28.628	28.6201	28.771
HINT2	28.5429	28.5636	28.7358	28.5928	28.8658	28.125	28.49	29.0517	28.2796	28.6088	29.0071	28.6431	28.7692	28.328	28.8836	28.5188
SNRPG_SNRPGP15	28.4821	28.6127	29.0418	28.5541	28.8264	28.3279	28.1333	28.8496	28.4628	28.2296	27.5056	28.8995	29.0254	28.3889	28.8636	28.9531
NEUROG2	29.5754	27.2999	28.2941	28.9267	29.5259	28.7036	27.6442	29.4505	27.9523	28.7162	27.1659	27.4175	28.0144	28.9369	27.9059	28.1658
CCDC50	28.7701	28.6663	28.6072	28.3334	28.616	28.7883	28.5015	28.7734	28.3781	28.459	29.1494	28.7141	28.1339	28.7145	28.7314	28.6681
PON2	28.2648	28.3854	29.1229	28.8459	28.0776	28.4477	29.4029	28.2296	28.6095	28.1697	28.5277	29.1172	28.4587	28.0372	28.5841	28.934
SFRP2	29.3988	30.2092	26.3289	25.8225	29.1224	29.6572	26.1237	25.9952	29.5003	29.0014	26.3394	26.9447	28.6859	27.9494	28.0542	26.9376
ATP6V0A1	28.4063	28.0326	28.6448	28.8016	28.517	28.2569	28.3885	29.2421	28.4831	28.7637	28.6847	28.7309	28.5168	28.7885	28.5815	28.8711
UQCRH_UQCRHL	28.2298	28.5662	29.1692	28.4615	28.1779	28.3411	28.0547	29.0771	28.6101	28.3156	28.707	28.8988	28.8364	28.44	28.8422	28.8403
LSM3	28.9172	28.6125	28.3455	28.6743	28.809	28.8415	28.3313	28.5931	28.2432	28.3171	28.4014	28.4447	28.8234	28.7159	28.8266	28.6467
SDCBP	28.6453	28.7006	28.765	28.5561	28.6538	28.7101	28.8644	28.692	28.2678	28.5557	28.4875	28.7465	28.3933	28.3481	28.9562	28.601
CELF2	28.5127	28.3479	28.5401	28.7033	28.4784	28.5816	29.0465	28.0551	29.1438	28.7513	28.8685	28.3454	28.9103	28.6511	28.5681	28.0316
STK24	28.8288	28.6793	28.1967	28.3351	28.7386	28.6475	28.3786	28.4789	28.7635	28.5962	28.9047	28.3771	28.7923	28.7817	28.8061	28.489
UBE2O	28.3468	28.3938	28.8902	28.7551	28.4089	28.537	28.8328	28.7826	28.3842	28.4939	28.8945	28.7502	28.4575	28.5375	28.6432	28.755
SH3PXD2B	28.497	28.4592	28.8693	28.6341	28.3898	28.4346	29.0865	28.6186	28.573	28.2055	28.9744	28.8189	28.1762	28.4196	28.6538	28.8532
ATP6V1C1	28.693	28.697	28.5751	28.4984	28.5017	28.4907	28.461	28.8382	28.4917	28.6823	28.3285	28.6004	28.8546	28.7746	28.7407	28.6318
SSR4	28.8301	28.7209	28.4873	28.6622	28.7288	28.6544	28.4338	28.9339	28.6894	28.5643	28.8682	28.1871	28.5988	28.3979	28.706	28.3332
GMFB	28.6736	28.7845	28.8132	28.5701	28.8007	28.8634	28.3627	28.6155	28.5101	28.4278	28.6085	28.3943	28.8559	28.3298	28.7426	28.4545
WDR82	28.3877	28.5282	28.8752	28.6133	28.6683	28.7311	28.7018	28.9589	28.6243	28.2402	28.7752	28.6323	28.5812	28.5382	28.5049	28.4058
TPPP3	29.1403	28.8646	27.9022	27.703	29.029	28.4703	27.5401	27.7774	28.8557	28.9572	28.4942	28.8661	29.1554	29.0533	28.1147	28.2247
CXADR	28.4821	28.3911	28.7523	28.5759	28.1387	28.5758	28.7094	28.4577	28.3399	28.7761	26.5396	29.08	28.5797	28.9131	28.5268	29.0565
PACSIN2	28.5699	28.7418	28.5011	28.5586	28.5655	28.6379	28.5171	28.5884	28.7422	28.6541	28.6776	28.6487	28.8054	28.5886	28.5381	28.5658
ATP6V1D	28.4995	28.5981	28.6473	28.6261	28.6147	28.4517	28.5074	28.6746	28.6835	28.6783	28.5437	28.5608	28.7311	28.6776	28.6131	28.7264
LAMTOR5	28.7386	28.6933	28.7499	28.1352	28.6867	28.7394	28.8021	28.4318	28.6098	28.8557	28.2977	28.2269	28.7258	28.5867	28.6307	28.5435
NUP214	28.673	28.611	28.5277	28.5074	28.6697	28.6387	28.6154	28.3639	28.6293	28.5681	28.8163	28.7516	28.3878	28.6781	28.6281	28.6688
SNRPA1	28.607	28.7799	28.4717	28.5195	28.6775	28.381	28.6424	28.4073	28.4249	28.5139	29.0848	28.5647	28.5706	28.4728	28.7661	28.5317
MYO18A	28.4905	28.265	28.9171	28.683	28.5662	28.3317	28.4328	28.9696	28.3368	28.662	28.5622	28.8469	28.3032	28.4444	28.5342	28.9584
CORO1A	27.873	27.6263	29.052	28.5267	28.2858	28.1161	28.6977	29.3354	27.738	28.4136	28.8152	28.7732	28.1675	28.9545	28.418	28.8958
AP1M1	28.5012	28.491	28.6149	28.6878	28.7031	28.3919	28.7113	28.4191	28.6397	28.659	28.417	28.8472	27.9638	28.7102	28.6458	28.8702
NPLOC4	28.5244	28.7612	28.6109	28.5256	28.6477	28.717	28.3706	28.7386	28.64	28.6865	28.6604	28.4326	28.5102	28.739	28.4696	28.4441
PDCD4	29.071	28.72	28.7394	28.4802	29.0055	28.7414	28.7929	27.6745	28.1998	27.7926	28.8238	28.9756	28.411	28.0287	28.6544	28.3338
RPL31	28.575	28.7799	28.7081	28.2538	28.9155	28.3713	28.3826	28.2169	28.3796	28.5063	28.8505	28.3374	28.6318	28.5202	28.8099	28.9198
RPA3	28.6806	28.6501	28.6476	28.2561	28.7382	28.6765	28.6312	28.2004	28.1831	28.3242	28.9606	28.9562	28.2981	28.0478	28.9939	28.6588
LSM6	28.6028	28.636	28.7451	28.7033	28.7318	28.387	28.5809	28.4988	28.3783	28.5471	28.5672	28.5679	28.7077	28.4446	28.645	28.5973
RABEP1	28.5377	28.4616	28.5779	28.6055	28.5774	28.4273	28.6802	28.7289	28.4466	28.557	28.8015	28.5643	28.4832	28.6795	28.549	28.6481
FKBP2	28.4959	28.6031	28.5179	28.9487	28.4143	28.4505	28.2941	28.5699	28.8082	28.1995	28.7115	28.4855	29.1569	28.2923	28.5875	28.4026
KATNAL2	28.5366	28.7908	28.2358	28.5523	28.5333	28.7922	28.5291	28.5395	28.5611	28.8534	28.5841	28.5867	28.2072	28.4567	28.8135	28.546
SPCS2	28.6065	28.5211	28.557	28.3448	28.5873	28.6436	28.6704	28.3527	28.6881	28.4459	28.8342	28.7695	28.2332	28.6194	28.7788	28.483
EMC1	28.3303	28.5722	28.3964	28.6511	28.6279	28.6333	28.5984	28.5779	28.8062	28.5203	28.6528	28.5402	28.6134	28.4043	28.5976	28.6659
TOMM40	28.5177	28.388	28.4035	28.8184	28.5809	28.8634	28.5516	28.6988	28.5013	28.5812	28.6515	28.4558	28.516	28.5957	28.5874	28.4187
RAD50	28.9487	28.8754	28.0839	28.4984	28.8087	28.8758	28.2464	28.2013	28.6172	28.5927	28.5107	28.4165	28.7813	28.5031	28.5583	28.2788
LSS	28.2604	28.0605	28.7904	28.7764	28.2667	28.1231	28.8307	28.9356	28.4073	28.5749	28.9454	28.6418	28.4371	28.4399	28.4119	28.7568
TTC37	28.6444	28.6202	28.6623	28.4068	28.7851	28.7378	28.5487	28.3932	28.6834	28.2888	28.4845	28.6605	28.3898	28.4487	28.555	28.6492
PRKAR2B	27.7734	27.9776	28.82	28.5309	28.0099	28.3682	28.3361	29.2259	28.4079	28.8167	28.4697	28.5414	28.9033	28.9075	28.2465	28.6007
PDCD6	28.5016	28.5511	28.52	28.6738	28.4635	28.591	28.3994	28.6745	28.3653	28.3022	28.7563	28.6211	28.5212	28.3363	28.9139	28.5658
DHRS7	28.4882	28.232	28.6818	28.9499	28.8473	28.3714	28.0735	29.0346	28.4075	28.4318	28.4612	28.3878	28.7159	28.4628	28.4588	28.4276
PPP1CB	28.8516	28.7271	28.578	28.4888	28.6713	28.2294	28.5379	28.7924	28.3608	28.5624	27.7817	28.6986	28.4725	28.6837	28.4623	28.5368
POLDIP3	28.4819	28.5282	28.6464	28.4715	28.6881	28.6244	28.8867	28.2285	28.2881	28.3345	28.8436	28.8476	27.8168	28.316	28.5608	28.79
SEC63	28.496	28.5097	28.4551	28.7146	28.579	28.4698	28.7923	28.4945	28.4802	28.7326	28.5872	28.4703	28.3893	28.6015	28.427	28.5328
GNAI1	28.0818	28.1537	28.7678	28.5382	28.2781	28.452	28.4148	28.8808	28.5335	28.6237	28.3803	28.3877	28.6385	28.936	28.4622	28.7137
BAG6	28.4437	28.3561	28.6128	28.5167	28.7152	28.5602	28.5687	28.7807	28.4042	28.2648	28.6624	28.4998	28.5613	28.6873	28.3163	28.5567
RPL27	28.235	28.7901	28.506	28.1911	28.8069	28.4891	28.2045	28.1679	28.398	28.0668	29.0285	28.2948	28.9902	28.5558	28.4589	28.8387
SCRIB	28.3082	28.525	28.79	28.5895	28.4119	28.3916	28.9623	28.245	28.236	28.2301	28.9125	28.6399	28.5138	28.2188	28.6937	28.6516
VPS26B	28.5728	28.4973	28.672	28.7269	28.3556	28.555	28.1985	29.0216	28.4728	28.4375	27.7963	28.5173	28.6942	28.5623	28.5201	28.5852
KPNA2	28.2682	28.1132	28.5323	28.7883	28.3284	28.7456	28.9378	28.3836	28.2126	28.1294	29.0249	28.5842	28.3945	28.2925	28.8905	28.4117
HECTD1	28.6972	27.4469	29.0238	28.2038	29.6289	28.5039	26.5309	29.4578	28.6484	27.4823	27.7885	27.4051	27.8506	28.3262	28.8908	27.7132
PPAT	28.3565	28.4885	28.8422	28.5493	28.3722	28.5804	28.7803	28.056	28.0868	28.3204	28.6862	28.9781	28.243	28.57	28.4216	28.8497
SEP5	27.9035	27.9108	28.9775	28.6787	28.3234	28.0047	28.6258	28.9488	28.5075	28.6479	28.2052	28.7236	28.0203	28.6619	28.4265	29.1196
CSTF2T	28.7928	28.5787	28.4721	28.1855	28.9002	28.5144	28.6293	28.4576	28.2585	28.599	28.677	28.6521	28.3481	28.4817	28.2001	28.6047
PPM1B	28.5607	28.5901	28.5394	28.4833	28.1805	28.686	28.5636	28.5217	28.3115	28.545	28.4289	28.5214	28.5954	28.8558	28.4752	28.5487
RCC1	28.5785	28.4706	28.4011	28.6793	28.4646	28.5461	28.8089	28.1515	28.4374	28.7108	28.9607	28.3543	28.4111	28.5588	28.3049	28.3548
WDFY1	28.3714	28.7267	28.4314	28.5222	28.5764	28.6333	28.63	28.2594	28.7541	28.4915	28.7282	28.5481	28.435	28.5466	28.2847	28.3942
OCIAD1	28.2701	28.423	28.5172	28.4347	28.6324	28.459	28.5785	28.4741	28.5527	28.5115	28.6433	28.7439	28.2031	28.4584	28.7906	28.6661
RNMT	28.5602	28.682	28.2558	28.7079	28.4056	28.4411	28.3366	28.5597	28.5621	28.5147	28.547	28.5865	28.7096	28.482	28.4631	28.5649
LAMB1	28.8221	29.0427	27.0331	27.3194	28.7915	29.0648	26.513	27.8404	29.1315	28.8523	29.0413	27.8089	29.1482	28.5927	28.0401	27.8593
CPD	28.446	28.7379	28.5761	28.4814	28.4002	28.5263	28.6048	28.2298	28.6195	28.4803	28.4103	28.5893	28.4571	28.6397	28.4672	28.5809
ARHGAP35_GRLF1	28.4747	28.1172	28.5216	28.7294	28.3426	28.2736	28.8474	28.7962	28.1318	28.419	28.7366	28.6854	28.2317	28.3689	28.5482	28.7161
BLVRA	28.5387	28.1743	28.5957	28.6771	28.5918	28.0527	28.6719	28.8068	28.3677	28.239	28.8618	28.4162	28.4692	28.2004	28.6339	28.6407
VPS4A	28.5123	28.3941	28.5956	28.4995	28.5494	28.6428	28.6695	28.5061	28.2588	28.6535	28.9206	28.3631	28.074	28.5734	28.3598	28.4608
NAA10	28.4911	28.6758	28.4993	28.8328	28.3235	28.5855	28.6779	28.4002	28.5376	28.6268	28.303	28.4662	28.1021	28.5096	28.5757	28.3836
MVD	28.3383	28.5266	28.7905	28.3235	28.2806	28.2449	28.7804	28.76	28.387	28.455	28.8396	28.1382	28.3502	28.536	28.4853	28.6994
SMC2	28.7565	28.2576	28.7805	28.6867	28.5366	28.451	29.3163	27.6242	26.9338	27.6637	29.182	28.9419	27.6757	27.8369	28.5452	28.7804
SMARCE1	28.7076	28.5096	28.4189	28.2108	28.5598	28.4378	28.3759	28.3771	28.2121	28.3998	28.7618	28.8624	28.0209	28.5123	28.6347	28.8672
PAK3	27.781	28.0709	28.2126	28.8055	28.0929	28.4696	27.9057	28.9683	28.4427	29.1708	28.6021	27.7441	28.856	29.2101	28.4396	27.8448
SKIV2L2	28.5504	28.4849	28.6881	28.2913	28.6706	28.5286	28.7152	28.0931	28.3892	28.5828	28.5534	28.5147	28.3171	28.4791	28.461	28.6202
SRPR	28.6704	28.9272	28.3358	28.1961	28.8445	28.6765	28.3179	28.1127	28.6223	28.4711	28.2662	28.6391	28.3329	28.3922	28.2977	28.6391
DR1	28.6213	28.5033	28.352	28.4681	28.7335	28.859	28.2222	28.4279	28.3549	28.6084	28.5176	28.35	28.4216	28.5053	28.5319	28.4355
MTDH	28.3026	28.2129	28.4871	28.5724	28.3988	28.2725	28.6889	28.5001	28.6272	28.6833	28.8712	28.5528	28.1871	28.4897	28.3955	28.5723
MICAL1	28.5933	28.1744	28.2444	28.1337	28.7381	28.3236	27.6882	28.8416	28.708	28.7229	28.2661	28.2694	28.5025	28.6932	28.8011	28.6309
RALB	28.373	28.2565	28.3549	28.6407	28.3334	28.5272	28.0392	28.8692	28.157	28.2986	28.7433	28.4341	28.8424	28.2594	28.7391	28.6612
NDUFA8	28.4999	28.7152	28.4223	28.2436	28.7779	28.6498	28.3588	28.4219	28.5925	28.26	28.4101	28.7069	28.266	28.4391	28.3624	28.7262
POTEE_POTEF_POTEI	27.1446	27.8387	28.3507	28.7621	27.4054	29.2868	28.9034	28.6046	29.2534	28.2583	29.3605	27.6622	28.067	28.1976	28.3945	28.0034
SLC9A3R1	28.0028	28.2494	28.6331	28.5799	27.9518	28.5178	28.5091	27.7624	28.208	28.5337	28.8357	28.8791	29.0341	28.69	28.3987	28.5297
HNRNPH2	28.395	28.5571	28.1488	28.415	28.3165	28.7415	28.3029	28.7917	28.3663	28.4017	28.1041	28.8845	28.5438	27.8839	28.8063	28.7655
CCDC88A	28.5361	28.2416	28.7152	28.5782	28.5587	28.2899	28.3261	28.7303	28.1869	28.5069	28.4311	28.5478	28.14	28.5371	28.603	28.7912
RPL8	28.3699	28.7255	28.6923	28.074	28.8984	28.3512	28.0746	28.0883	27.9053	28.4748	28.9205	28.2469	28.6117	28.6032	28.622	28.6744
GOLGB1	28.5344	28.4862	28.4585	28.4855	28.5168	28.6215	28.5069	28.1799	28.5998	28.6145	28.4359	28.4032	28.4055	28.5437	28.485	28.5039
NT5C2	28.4214	28.1486	28.5763	28.6421	28.0928	28.6106	28.7458	28.7554	28.1629	28.1207	28.0853	28.8285	27.6963	28.4182	28.6835	28.9701
TPP1	28.7035	28.6402	28.145	27.91	28.7148	28.9239	27.7472	28.3824	28.8826	28.7595	27.6824	28.5419	28.6746	28.4568	28.4756	28.3323
TPM2	28.9693	29.3595	27.5265	27.9374	28.7749	29.2754	27.7269	27.0259	28.7788	28.8071	27.1749	28.7167	27.5029	28.2071	28.0752	28.5449
CSTF1	28.4879	28.5515	28.4889	28.3983	28.593	28.319	28.3492	28.0696	28.4281	28.6012	28.3002	28.8022	28.4886	28.5872	28.6199	28.4567
CAST	28.8338	29.3578	27.2537	27.6944	28.683	28.7517	27.8536	25.9186	28.7799	28.4504	28.2027	28.4082	29.3267	28.2714	28.4233	28.1078
CPSF7	28.5723	28.5271	28.8025	28.4121	28.7394	28.4223	28.6756	28.1871	28.2251	28.0605	28.8328	28.4538	28.1287	28.2395	28.501	28.5449
NUDT11	28.5968	28.4471	28.3073	28.3724	28.4801	28.4375	29.0324	28.128	28.5813	28.2323	28.9502	28.4114	28.1184	28.2462	28.5207	28.3587
COX6B1	28.649	28.5491	28.3156	28.2482	28.3273	28.3823	28.222	28.9611	28.1724	28.6722	27.7175	28.6065	28.1738	28.6232	28.7295	28.6033
PCCB	28.4453	28.6299	28.5364	28.2254	28.6617	28.5835	28.1718	28.6334	28.3252	28.3223	28.2305	28.7116	28.2572	28.4281	28.6342	28.5452
FAM213A	29.1031	28.6261	28.4012	27.61	29.1105	28.7055	27.9038	28.0697	27.9485	28.0648	26.561	28.7143	28.458	28.2066	28.6397	28.5744
RPS24	28.1939	28.5156	28.6809	28.5401	28.4401	28.6852	28.3823	28.1953	28.4327	28.1372	28.6484	28.4572	28.5492	28.2045	28.6944	28.5751
EIF2B1	28.5792	28.5618	28.3394	28.519	28.5304	28.3765	28.4902	28.588	28.1012	28.368	28.6545	28.5449	28.4333	28.324	28.4353	28.5372
GOLGA3	28.6671	28.5895	28.4349	28.1401	28.6243	28.4896	28.2613	28.4741	28.5502	28.4007	28.3007	28.5974	28.4121	28.4353	28.2894	28.6832
RAI14	28.4178	28.8192	28.4886	28.2381	28.4949	28.3443	28.4209	28.354	28.6178	28.4248	28.4416	28.4826	28.083	28.113	28.7643	28.6726
TPD52	28.1558	28.038	28.6141	28.2423	28.467	28.3859	27.8655	28.4421	28.5143	28.9112	28.0571	28.1927	29.0665	28.842	28.3799	28.4438
RHOC	28.7512	28.8752	27.5846	28.3414	28.652	28.6458	27.2232	28.7286	29.2017	28.2678	28.3575	27.9461	28.8181	27.9441	28.6125	28.0626
DNAJC7	28.3303	27.7778	28.7543	28.5853	28.1749	28.1792	28.8673	28.5877	27.9295	27.9311	28.9141	28.7921	28.0061	28.4409	28.6136	28.7042
RBM14	28.4992	28.5751	28.4755	28.3599	28.3478	27.9941	28.3407	28.3256	28.5941	28.6626	28.9104	28.2986	28.2823	28.4207	28.2611	28.3009
LAMP1	28.6827	28.1545	28.1979	27.2688	28.2799	29.0313	27.1922	28.4775	28.3955	28.0573	26.2055	28.9131	28.8574	28.5578	28.5214	28.5655
SRRM1	28.5126	28.4899	28.5247	28.2409	28.5871	28.4441	28.5973	28.305	28.24	28.6824	28.5163	28.5307	28.3309	28.5718	28.3426	28.3369
ATAT1	27.7026	27.3769	28.9629	28.6992	27.8781	27.8744	28.8494	29.0672	27.7859	28.2628	29.0795	28.5422	27.9192	28.4338	28.3052	28.8409
SF3B6	28.6309	28.5243	28.1763	27.9521	28.3175	28.5845	28.5736	28.1649	28.544	28.39	28.156	28.6743	28.53	28.4733	28.6594	28.5444
WDR5	28.5925	28.4836	28.5218	28.5526	28.5753	28.6135	28.5956	28.1379	28.3446	28.4359	27.7114	28.6398	28.3452	28.472	28.5487	28.3395
PDLIM7	28.8007	29.1872	27.2112	27.898	28.3777	28.9529	27.3892	27.126	29.3718	28.7275	27.8769	28.1582	28.5247	28.0932	28.2602	27.9032
LAMTOR3	28.5059	28.5882	28.1929	28.7918	28.4898	28.3266	28.6961	28.2012	28.2251	28.5414	28.6166	28.1233	28.7391	28.0682	28.453	28.322
TFRC	28.2378	28.203	28.5394	28.7554	28.4085	28.5997	28.5088	28.0612	28.5167	28.5062	28.6105	28.3212	28.6831	28.377	28.3326	28.2551
FDXR	27.7721	28.8966	28.6302	28.6197	27.8615	28.3384	29.1242	27.7198	28.7582	28.3324	28.2545	28.3903	28.545	28.0195	28.4471	28.3352
PLXNA1	28.2226	28.0581	28.5971	28.6233	28.3155	28.455	28.4269	28.5601	28.3509	28.2775	28.594	28.2484	28.6516	28.314	28.4421	28.643
PSAP	28.4671	28.526	28.1265	28.1093	28.67	28.4082	27.7592	28.8784	28.5664	28.1892	27.6266	28.7219	28.7033	28.2857	28.4818	28.6063
SNRNP40	28.4384	28.5668	28.2771	28.2855	28.3897	28.2767	28.7973	28.3301	28.3562	28.3558	28.7013	28.4978	28.1335	28.4202	28.4361	28.6016
CCDC124	28.4569	28.346	28.4269	28.5718	28.6773	28.34	28.4737	28.544	28.2414	28.3794	29.1158	28.0149	27.8721	28.3254	28.4196	28.2538
RHEB	28.3177	28.5524	28.6124	28.4475	28.421	28.4853	28.6977	28.3469	28.4177	28.3287	28.692	28.232	28.325	28.2637	28.4258	28.2143
SNRPC	28.1914	28.4816	28.4503	28.6566	28.1908	28.657	28.5408	28.2638	28.3099	28.7016	28.6413	28.4846	28.2281	28.3312	28.2447	28.1066
NIT2	28.462	28.5174	28.1448	28.2101	28.6537	28.5026	28.1192	28.019	28.5143	28.9369	28.3281	28.0883	29.0523	28.4597	28.3316	27.945
FBL	28.3209	28.7719	27.9281	27.9277	28.6596	28.4278	27.8957	28.1281	28.9675	28.6925	28.3245	28.3466	28.5826	28.2333	28.2245	28.7389
PFDN4	27.9698	28.188	28.1076	28.3793	28.2687	28.5074	28.4116	27.7536	28.4883	28.3361	29.2656	28.4938	28.4453	28.5025	28.0404	28.8541
RAB3GAP2	28.1084	28.3716	28.4405	28.4318	28.173	28.2828	28.4018	28.3349	28.4456	28.442	28.6167	28.5356	28.421	28.677	28.5027	28.4959
ATP6V0D1	27.8421	28.0559	28.5378	28.7547	28.2379	28.1728	28.1472	28.9456	28.1767	28.5136	28.3837	28.578	28.3221	28.2478	28.7064	28.6188
KLC2	28.3533	28.0018	28.5601	28.422	28.383	28.3028	28.4955	28.649	28.1942	28.2885	28.4969	28.4649	28.125	28.6253	28.4807	28.61
SRSF11	28.5845	28.2345	28.4904	28.7536	28.6306	28.3623	28.3824	28.2846	28.2594	27.5779	29.098	28.2109	28.509	28.2297	28.1546	28.2364
VPS26A	28.2155	28.4859	28.4528	28.6684	28.1078	28.0065	28.816	28.5721	28.6496	28.0762	27.9653	28.7217	28.2429	27.8505	28.5956	28.7025
PROSC	28.5815	28.6636	28.2115	28.4927	28.4527	28.5071	28.5814	28.1295	28.24	28.3755	28.5283	28.4185	27.9692	28.4395	28.4286	28.4273
SYMPK	28.6207	28.1808	28.4956	28.1861	28.3281	28.4808	28.5937	28.3288	28.2652	28.0956	28.5769	28.4921	28.2536	28.4787	28.4648	28.5857
VAC14	28.5995	28.5009	28.4956	28.2503	28.5274	28.3171	28.5486	28.3504	28.4393	28.4185	28.0053	28.4677	28.4216	28.2265	28.5437	28.3883
SDSL	28.4988	28.3783	28.1201	28.149	28.5176	28.6698	28.3249	28.1178	28.4899	28.4246	28.7059	28.5482	28.6958	28.1478	28.4632	28.1162
FXR1	28.452	28.6685	28.2786	28.3622	28.4452	28.0847	28.3267	27.9916	28.4195	28.6228	28.7895	28.4104	28.2061	28.2287	28.2712	28.2022
HNRNPDL	28.0404	28.1367	28.3087	28.3146	28.2774	28.2893	28.6364	28.4247	28.2974	28.5276	28.6366	28.2579	28.4372	28.5263	28.4427	28.6252
NCDN	28.12	27.9452	28.6188	28.4636	28.4808	28.2728	28.0857	28.5416	28.2634	28.5618	27.7581	28.3453	28.4013	28.8327	28.3521	28.7051
NXN	28.284	28.7417	28.628	28.4503	28.2627	28.4836	28.883	27.8004	28.1993	27.826	28.6307	28.7348	27.9027	27.844	28.3583	28.5519
GORASP2	28.3906	28.5687	28.3095	28.6489	28.2706	28.4424	28.4983	28.3738	28.5894	28.2148	28.2487	28.3952	28.5493	28.0832	28.1649	28.535
NUP50	28.3306	28.2208	28.4718	28.445	28.5358	28.3914	28.7784	28.0662	27.9782	28.4246	28.7805	28.347	28.1701	28.469	28.3942	28.3734
RHOB	27.9339	28.0189	28.7364	28.2943	28.1155	27.9494	28.6317	28.869	28.3805	28.5497	28.6306	28.1542	28.2862	28.5745	28.3105	28.4954
NRBP1	28.5609	28.6824	28.2598	28.2602	28.7465	28.3156	28.0031	28.5417	28.479	28.2457	28.4603	28.3209	28.3405	28.0231	28.5165	28.4099
SFXN3	28.1526	28.5248	28.4244	28.3594	28.2277	28.4451	28.4913	28.7408	28.9116	28.2526	28.1879	28.1897	28.5824	28.065	28.0127	28.4757
STRN3	28.3863	28.4195	28.3609	28.1966	28.4089	28.5054	28.1958	28.3584	28.6266	28.502	28.1744	28.529	28.1989	28.5475	28.3893	28.4737
RPS6KA3	28.1675	28.1709	28.3222	29.0794	28.3913	28.0158	28.3527	28.8253	27.7606	27.4551	29.3227	28.2626	27.9189	26.0229	29.0142	28.3142
WDR18	28.4826	28.397	28.2737	28.0696	28.498	28.6461	28.1462	28.1673	28.4708	28.5784	28.2077	28.447	28.5529	28.5697	28.2463	28.3775
GRPEL1	28.4442	28.6057	28.2316	28.0755	28.3997	28.477	28.4866	28.194	28.6134	28.5332	28.5702	28.3098	28.0379	28.5297	28.31	28.2701
AGPS	28.6126	28.7636	28.1863	27.6864	28.6805	28.7061	28.4196	28.2063	28.3995	28.616	28.1037	28.5151	27.9496	28.3488	28.245	28.3728
ADRM1	28.4799	28.323	28.2514	28.5933	28.4559	28.3739	28.5165	28.4976	28.3253	28.5567	28.4029	28.1368	28.4698	28.2078	28.3725	28.2325
UQCRB	28.3205	28.1191	28.7242	28.4681	28.0901	28.1685	28.5985	28.6148	28.4043	28.2968	28.4313	28.5255	28.557	28.2388	28.4527	27.9964
SLC25A22	28.6138	28.3071	28.3625	28.2677	28.7742	28.199	27.9237	28.6723	28.0257	28.5381	28.0961	28.3341	28.4737	28.5034	28.3096	28.4727
ARL6IP5	28.2935	28.5506	28.1395	28.2644	28.5875	28.5671	28.044	28.5182	28.5965	28.4841	27.9749	28.3637	28.4872	28.4889	28.2515	28.3823
OPTN	28.6106	28.8313	27.7601	27.8574	28.4785	28.5014	27.8156	28.022	29.1415	28.8018	27.8976	27.688	28.7791	28.681	28.0331	27.9942
SSRP1	28.3663	28.2925	28.7808	28.4327	27.997	28.5493	28.4788	28.0474	27.5621	27.8056	28.8339	28.9638	28.0204	28.0404	28.5823	28.4809
SNX5	28.6434	28.8977	28.0368	27.9829	28.5722	28.5927	28.2885	27.304	28.4555	28.5995	28.3164	28.1232	28.7007	28.3391	28.3522	28.1966
PREPL	28.1073	28.2784	28.8504	28.3953	28.2153	28.2282	28.8294	28.0985	28.2509	28.2686	28.5983	28.4276	28.2651	28.4298	28.2601	28.3366
ERC1	28.1074	28.046	28.3927	28.5099	28.2714	28.0608	28.1898	28.6031	28.3173	28.3641	28.6609	28.4258	28.4563	28.4756	28.4008	28.6052
TRMT112	28.2966	28.4041	28.5657	28.5063	28.2933	28.4524	28.9377	27.9937	27.9223	27.8694	28.6389	28.7892	28.2827	27.3897	28.5021	28.3387
SMC4	28.4298	28.1322	28.6483	28.5363	28.4852	28.1891	29.3123	27.7586	25.8478	27.6812	29.2563	28.8782	27.2524	27.8338	28.1556	28.2935
TPBG	28.4756	28.2921	28.6041	28.7987	28.1236	28.226	28.4104	27.2934	27.2282	24.6701	28.0289	29.5955	25.6518	24.7847	28.543	29.6227
SNAP91	27.6835	27.4059	28.4515	28.2833	28.0705	28.2086	27.873	29.0423	28.5471	28.8766	28.0874	27.7606	28.9278	28.7022	27.9092	28.3224
SARM1	28.324	28.1545	28.2712	28.4962	28.581	28.2849	28.2541	28.8195	28.4212	28.2989	28.5536	27.9601	28.1855	28.4197	28.3966	28.1114
LAMTOR1	28.5882	28.3956	28.5197	28.0887	28.3777	28.5682	28.2674	28.2498	28.6796	28.5171	28.1752	28.1872	28.4463	27.9179	28.147	28.3994
USP11	27.8864	27.6193	28.0558	29.3728	28.1178	27.4494	28.1307	29.4848	26.9168	27.6324	29.271	27.986	27.3276	27.4988	29.1587	28.0519
GRIPAP1	28.3666	27.8019	28.514	28.5522	28.4363	28.1609	27.917	29.0548	28.1732	28.1516	28.2845	28.2178	28.0581	28.4084	28.3937	28.5357
GDAP1L1	28.0814	27.9668	28.4486	28.4985	28.3744	28.1342	28.3299	28.8043	28.0028	28.6007	28.134	28.0333	28.1848	28.5028	28.371	28.558
FAHD2A_FAHD2B	28.4847	28.6641	28.1275	28.0051	28.6232	28.4277	27.9971	28.0496	28.0254	28.5094	28.599	28.49	28.1179	28.1852	28.7187	28.1832
FGD4	28.0462	27.8822	28.3864	28.2588	28.4033	28.1141	28.1125	28.8635	28.1239	28.5481	28.4339	28.2448	28.3023	28.589	28.3525	28.4177
GTPBP1	28.3034	28.2182	28.6356	28.3945	28.3465	28.2117	28.4006	28.3988	28.1444	28.1059	28.7012	28.3896	28.2833	27.9996	28.3069	28.5042
PPM1A	28.1435	28.4643	28.2826	28.0213	28.2457	28.4479	28.0992	28.4313	28.5343	28.2477	28.6915	28.3541	28.2068	28.4281	28.4714	28.257
FAHD1	28.2413	28.2857	28.1351	28.6025	28.5647	28.2667	27.6518	28.8123	28.5394	28.1465	27.7851	28.6768	28.4022	28.0094	28.2688	28.5169
ACTR1B	28.8368	28.1461	28.1631	27.935	28.6709	28.5844	27.9201	28.4471	27.9729	28.5736	28.1454	28.2583	28.0006	28.46	28.7444	27.9102
PCYOX1L	28.7246	28.0946	28.4423	27.9136	28.5518	28.3726	28.4005	28.2884	28.2701	28.5032	27.4869	28.3974	27.9977	28.5355	28.3761	28.3796
ACADSB	28.6918	28.4371	27.9875	28.119	28.8282	28.5277	28.0461	28.4688	28.19	28.6191	28.1433	28.2975	28.0029	28.3467	28.3044	27.9704
WIBG	28.4069	28.2807	28.1114	28.3564	28.3163	28.4952	27.9873	28.2124	28.2	28.4686	28.6249	28.3306	28.3653	28.4574	28.279	28.3086
HMGN5	28.8429	28.5548	28.1115	27.7486	28.6618	28.6174	28.1526	27.689	28.2679	28.2279	28.6755	28.2814	28.1233	28.438	28.4001	27.8463
CECR5	28.2849	28.6934	28.2944	28.0906	28.5797	28.5775	28.5528	28.0757	28.7048	28.185	28.0763	28.4377	28.2829	27.591	28.247	28.1309
ELAVL2	27.8889	27.7525	28.1765	28.4857	28.1862	27.9548	27.9412	29.0085	27.4384	28.1771	27.4509	28.2554	28.0268	28.5693	28.7134	28.6377
WLS	27.9159	27.8339	28.6001	28.7947	27.953	27.7354	28.1415	28.0627	27.3361	25.1849	28.6285	29.5593	26.9688	24.2724	28.4828	29.5158
AIP	28.3216	28.3445	28.24	28.4871	28.3404	28.2787	28.472	28.4458	28.2297	28.1878	28.3176	28.3426	28.2018	28.2656	28.2029	28.4027
MAPRE3	27.6267	27.893	28.5941	28.6323	28.1895	27.9517	28.1631	29.0716	28.1035	28.4629	27.9485	28.2652	28.2999	28.3457	28.1058	28.5416
NFASC	27.8347	27.3383	28.6413	28.2133	27.8104	28.2016	28.2879	28.8536	28.3059	28.2301	27.1897	28.3483	28.5992	28.2946	28.2086	28.6436
TM9SF2	28.4341	28.4552	28.1711	28.2615	28.3206	28.5384	28.221	28.2223	28.6921	28.2029	27.9372	28.3273	28.3271	28.3352	28.2858	28.1725
LGALS3	28.18	28.6388	28.2537	28.4229	28.359	28.268	28.1063	28.0117	28.421	28.1104	28.5147	28.3256	28.3851	28.1411	28.3882	28.3207
TACO1	28.4423	28.4713	27.957	27.9507	28.6971	28.4126	28.1199	27.9694	28.5061	28.4402	28.2279	28.1756	28.401	28.4508	28.3505	28.2048
STAT1	28.2521	28.5188	28.2437	27.7429	28.3834	28.4505	28.4577	27.1606	28.8077	28.3884	28.1742	28.2257	28.9012	27.8414	28.2463	28.3152
BAX	27.8001	28.5146	28.2844	28.373	27.7471	28.3005	28.9065	28.1188	28.4596	28.3672	28.1041	28.5217	28.3426	27.9735	28.6587	28.0003
GGCT	28.2693	27.9141	28.6371	28.6399	28.2648	28.2321	28.6956	28.126	28.1353	28.1062	27.9786	28.6662	28.3303	27.9765	28.227	28.4334
RAB5A	28.1542	28.3557	28.3761	28.5125	28.1654	28.5169	28.1812	28.5496	28.1785	28.2304	28.3775	28.269	28.1836	28.2422	28.3361	28.2951
COLGALT1	28.2756	28.5569	28.2916	28.2494	28.4225	28.3558	28.337	28.1791	28.2402	28.1573	28.5229	28.5003	27.7767	27.8615	28.2544	28.6249
MRC2	28.8243	28.72	27.8394	27.8322	28.7139	28.6578	28.3212	27.2795	28.765	28.4751	27.5406	28.5667	27.7046	27.9304	28.0687	27.9624
PDXP	28.351	27.832	28.235	28.1794	28.4573	28.2687	28.1447	28.5594	27.9557	28.4348	28.0131	28.4657	28.275	28.4403	28.3371	28.4031
PABPN1	28.0791	27.9051	28.5061	28.2443	28.2284	28.0191	28.6055	28.291	28.1912	28.1376	28.6611	28.2498	27.991	28.3882	28.4375	28.5876
CDC5L	28.504	28.2851	28.2558	28.2917	28.5709	28.1506	28.2326	28.1268	28.0128	28.2533	28.4568	28.3684	28.1088	28.3936	28.3973	28.2726
RFC4	28.2958	28.037	28.5522	28.2716	28.2851	28.2427	28.8733	27.5664	27.8341	27.7485	28.7212	28.7013	27.7832	28.0375	28.4697	28.5441
CCS	28.5154	28.6911	27.8766	28.4211	28.7506	28.5142	27.4934	28.2175	28.0653	28.2343	28.0582	28.3772	28.2757	28.3266	28.226	28.2023
PDCD10	28.4981	28.3904	28.1435	28.0595	28.3204	28.2457	28.1063	27.8058	28.4316	28.6912	27.4803	28.3097	28.4891	28.5576	28.2036	28.4637
ATXN2L	28.4302	28.2766	28.3732	27.9525	28.392	28.3302	28.3172	28.0774	28.1635	28.4812	28.2655	28.373	27.9802	28.4289	28.2296	28.4891
PAK1	27.86	27.6914	28.7335	28.2575	27.759	27.9079	28.5148	28.5874	28.0435	28.3147	28.73	28.1792	28.4808	28.3186	28.3356	28.3539
KIF1A	28.1878	28.3472	28.5653	28.081	28.2841	28.2856	28.3819	28.5032	27.9474	28.4031	28.6247	27.9949	27.7566	28.4822	28.2105	28.3363
GALNT2	28.023	28.7418	28.1071	27.861	28.3337	28.4646	28.3645	27.7154	28.737	28.3359	28.4678	28.3367	28.1806	27.9722	28.1745	28.2196
NCS1	28.3522	27.8976	28.3422	28.3895	28.4278	27.9928	28.0368	29.1345	27.8118	28.3646	28.2921	27.989	28.0914	28.111	28.3061	28.2935
GOLGA2	28.3749	28.3848	28.1297	28.1881	28.2848	28.3354	28.0886	28.3493	28.3461	28.2789	28.4647	28.3322	28.341	28.0608	28.1567	28.3708
TRIO	28.1946	28.105	28.1453	28.2854	28.3862	28.1845	27.9819	28.9101	27.9479	28.5415	28.3523	27.9373	27.973	28.4124	28.1792	28.4417
NUP54	28.3631	28.1219	28.1463	28.063	28.432	28.2521	28.1669	27.9953	28.3935	28.4349	28.2249	28.5032	28.1815	28.5009	28.3164	28.3035
SF3B4	28.3789	28.0396	28.4545	28.6113	28.2858	28.1907	28.4184	28.1994	27.6181	28.0875	28.392	28.3477	28.349	28.2499	28.1177	28.441
TBCE	28.1776	28.1416	28.5454	28.4045	28.217	28.2681	28.2075	28.185	28.1273	28.0269	28.2522	28.4983	28.3257	28.2712	28.2587	28.4272
RDH11	27.9292	27.9931	28.3557	28.6729	27.9295	28.0078	28.5254	28.7446	28.3583	27.9002	28.5714	28.3409	28.211	27.959	28.1184	28.3367
MYDGF	28.5572	28.5496	27.869	27.969	28.4714	28.5355	28.1901	28.2249	28.5654	28.6356	27.1964	28.2868	27.6008	28.5916	27.9459	28.3084
NUDCD1	28.3616	28.5138	28.1894	28.1138	28.2186	28.5213	28.2324	27.6888	28.0587	28.424	28.4552	28.1644	28.2069	28.3625	28.4284	28.19
CDK2	28.3691	28.1703	28.3243	28.3207	28.4226	28.2967	28.6901	27.8286	27.8899	27.5316	28.6427	28.5379	27.655	27.7827	28.6719	28.4642
TTC1	28.2242	28.3497	28.3494	28.1199	28.436	28.3807	27.9902	28.2699	28.2127	28.2377	28.0611	28.3225	28.2849	28.3785	28.2315	28.3925
SEP8	28.6455	28.7883	26.4329	27.942	28.4421	28.7845	27.7659	27.0648	28.5486	28.4634	28.4143	28.2031	28.4732	27.8801	28.675	27.8179
EXOC1	28.3242	28.1381	28.0602	28.2536	28.5217	28.3277	28.0763	28.3203	28.0593	28.1819	28.2004	28.4877	28.3028	28.4424	28.2371	28.1751
TIMM9	28.5803	28.3104	27.9402	27.8695	28.5521	28.5262	27.8638	28.5119	28.2982	28.2555	28.0211	28.097	28.259	28.5269	28.1314	27.9968
GNL1	28.3996	28.3367	28.3086	27.9582	28.449	28.3433	28.0488	28.0224	28.3593	28.0888	28.2596	28.2088	28.3177	28.506	28.1303	28.2811
LIMA1	28.2937	27.7414	28.1082	28.5537	28.3299	27.6345	28.0633	29.2262	28.5235	28.1501	28.2474	28.1897	27.7203	27.5056	28.3762	28.2039
XRN2	28.4064	28.4412	28.2453	28.247	28.2307	28.5184	28.4175	27.9744	28.1496	28.0454	28.1468	28.2841	28.0704	28.1193	28.2852	28.322
PRPF31	28.458	28.245	28.107	28.1754	28.2152	28.1785	28.3661	28.4467	28.2502	28.221	28.2844	28.1505	28.1007	28.3287	28.1997	28.2074
TNPO2	28.2838	28.2397	28.3422	28.1706	28.6077	28.2608	28.01	28.041	28.1168	28.4529	27.4808	28.5006	28.1821	28.5018	28.2548	28.1281
RAB3GAP1	27.9269	28.2093	28.2835	28.1499	27.8782	28.2091	28.4332	28.092	28.1295	28.1701	28.4862	28.5595	28.1385	28.3124	28.3272	28.467
IQGAP2	28.4995	28.2049	28.6002	28.2299	28.2838	28.6157	28.4488	26.3955	28.2267	28.2136	26.4376	28.2871	29.4075	27.8361	27.2616	27.9893
TNPO3	28.2565	27.9778	28.2869	28.3724	28.3801	28.0482	28.0482	28.4512	26.9342	28.1261	27.9981	28.44	28.3408	28.396	28.262	28.4141
GIT1	28.0722	28.0215	28.4648	28.0737	28.2249	28.2213	28.5316	28.2428	28.1584	28.205	28.3852	28.4977	27.9784	27.9834	28.3461	28.3636
BPNT1	28.2306	28.4567	28.0545	27.943	28.3345	28.5192	27.9908	28.077	28.3685	28.466	28.0921	28.1514	28.3357	28.2863	28.311	28.1336
FAF2	27.9176	28.3284	28.1706	27.959	28.2082	28.3089	28.3394	28.5065	28.397	28.3214	28.5421	28.2264	28.1339	28.0531	28.315	27.9961
PLCB3	27.5719	28.5091	28.317	27.6112	27.7357	27.3525	28.7733	27.7623	28.899	27.772	28.592	28.342	28.9549	28.1329	27.8156	28.2494
SF3B5	28.2615	28.0528	28.1572	27.8557	28.0968	28.3002	28.5304	28.214	28.3608	28.2569	28.7087	28.3239	27.9668	27.6334	28.4028	28.3745
ATP5J2	28.5369	28.1248	28.09	27.8358	28.6109	28.3347	27.8114	28.2858	27.9465	28.264	28.2188	28.1892	28.2254	28.3618	28.5843	27.9762
UMPS	28.0748	28.0989	28.2207	28.4295	28.2742	28.1493	28.5702	27.8052	28.0135	27.9787	28.6948	28.3913	28.0843	28.0316	28.3993	28.3354
PCBP4	28.679	28.0411	27.6208	28.192	28.83	28.5357	27.735	28.4956	27.6386	28.1214	28.2051	27.9382	27.9711	28.3186	28.0995	28.2734
COPS8	28.023	28.2029	28.2839	28.2166	28.1191	28.1135	28.6006	28.0852	28.0723	28.4212	28.4528	28.358	27.9755	28.0141	28.3499	28.284
METAP1	28.1453	28.4807	28.2231	28.0337	27.9969	28.1317	28.3068	28.0768	28.0857	28.5059	28.2816	28.2733	28.3127	28.2002	28.0245	28.5181
CNN1	28.7308	28.9204	27.09	27.1824	27.5643	28.4291	27.2344	25.387	29.2465	28.6586	27.7637	27.2154	28.6512	28.3127	28.3034	26.996
RPS27_RPS27L	27.6649	28.232	28.3194	28.2514	28.6013	28.5983	28.3438	28.0259	27.8496	28.2426	28.6894	28.3358	27.6279	28.3351	27.9853	28.0517
SNX1	28.1963	28.4275	28.2525	28.234	28.2928	28.2217	28.5466	28.0627	28.0351	27.9728	28.4963	28.3736	27.8153	28.0595	28.2487	28.2088
UBE2K	27.937	28.1679	28.3399	28.5728	27.8783	28.3476	28.4335	27.9966	28.3834	28.1355	28.4178	28.1089	28.4312	28.2666	28.0222	27.8434
APRT	28.4654	28.4587	28.0932	27.8653	28.2211	28.6368	28.0679	27.6678	28.3638	28.5418	27.6957	27.8184	28.9963	28.0228	28.0433	27.7117
CBS	27.7736	27.9864	28.6553	28.0164	27.9063	27.8787	28.9064	27.2885	27.2541	28.5692	28.7857	28.1584	28.6461	28.4992	27.9296	27.922
TP53I11	28.0308	27.9315	28.1569	28.2452	28.4953	28.1847	27.6686	28.3623	28.3003	28.6592	28.1822	27.8647	28.3613	28.5132	28.1579	27.9742
TBL1XR1	28.1626	28.5185	28.3065	28.0962	28.2457	28.3652	28.5028	27.4919	28.1237	28.0951	28.5146	28.29	28.0023	27.7667	28.2346	28.1576
EXOC7	28.1069	28.1465	28.2136	28.5879	28.1035	28.004	28.118	28.2857	28.14	28.0352	28.2853	28.2675	28.2481	28.0464	28.3249	28.3826
SGPL1	28.125	28.2323	28.328	28.0565	27.8315	28.3123	28.0904	28.1554	28.291	27.9751	28.6307	28.3784	27.7835	28.0801	28.3453	28.4067
USP39	28.3372	28.2348	28.2816	28.2731	28.1312	28.0546	28.698	27.8237	27.9794	27.781	28.4342	28.3771	27.9079	28.2047	28.3076	28.2414
CA2	28.963	29.3338	27.7703	27.6853	28.4199	28.7966	28.0534	25.0934	28.0104	28.0589	25.0927	28.4627	28.0557	27.3842	28.5742	27.7942
CCDC6	28.2181	28.2355	28.1593	28.169	28.2507	28.078	28.1954	28.2059	28.2606	28.1341	28.2849	28.3267	28.2785	28.1518	28.0933	28.1656
PGAM5	28.222	28.1385	28.0092	28.0218	28.2192	28.1669	28.0042	28.0745	28.0306	28.5633	28.4252	28.2067	27.9122	28.5497	28.0644	28.4005
PTPN23	28.4149	28.3259	27.8589	28.2103	28.3393	28.0823	27.9726	28.1232	27.8989	28.1506	28.1582	28.2931	28.2313	28.371	28.3687	28.1905
GPM6A	26.8438	27.1935	28.6459	28.1534	27.514	27.5999	28.5064	28.2325	27.8168	28.5708	28.6495	27.8105	28.1242	29.0777	27.8622	28.2793
DERA	28.2882	27.9974	28.0128	28.1261	28.3646	28.5795	28.0755	28.1137	27.8067	28.1179	28.7253	28.3139	27.5903	28.0319	28.2726	28.1867
DNM3	27.1611	26.1057	28.7563	28.2185	27.6559	27.906	27.9794	28.6744	28.2188	28.6247	27.0361	28.0504	28.2403	28.774	27.3696	28.5195
ARID1A	28.237	27.9178	28.1325	28.0869	28.1471	28.346	28.3804	28.0863	27.9752	27.9883	28.4133	28.3706	27.8615	28.3247	28.2178	28.2301
YTHDF3	28.2826	28.095	28.0882	28.096	27.9276	28.1831	28.2896	28.178	28.075	28.42	28.4575	28.0727	28.0238	28.3396	28.278	27.9312
FAM114A2	28.2071	27.9852	28.1539	28.1888	28.2864	28.2985	28.3977	28.0888	28.0966	28.0058	28.3057	28.3583	27.9624	28.1484	28.0745	28.2196
PPM1E	27.8817	27.5618	28.2016	28.1838	27.9087	27.836	28.0931	28.6001	28.1007	28.2359	28.4426	28.1817	28.1367	28.2996	28.2406	28.4894
FTO	28.314	28.1832	28.1861	27.7943	28.2205	28.4364	28.2318	28.0175	27.996	28.3777	28.4114	28.1461	27.849	28.2711	28.0539	28.1803
FAM169A	28.0719	28.42	28.0498	27.6792	27.8514	28.1162	27.9343	27.9784	28.4782	28.5085	27.7975	28.0989	28.3721	28.4208	28.2963	28.3682
HEBP2	28.3366	28.3241	27.9695	28.1638	28.2083	28.377	27.8819	27.935	28.1376	28.3959	27.8651	28.0885	28.4712	28.2994	28.1834	27.9966
PPP1R18	28.02	28.047	28.2234	28.2887	28.165	27.8614	27.9425	28.4513	28.4495	28.4148	27.8761	28.1761	27.6548	28.2209	28.1699	28.4886
UCHL5	28.133	28.1656	28.2888	28.0329	28.0984	28.3864	28.2125	28.3892	27.9822	28.3914	28.0362	28.1146	28.088	28.2248	27.995	28.1169
U2SURP	28.2786	28.0683	28.0573	27.8685	28.034	28.1598	28.3694	28.1829	28.1216	28.1275	28.3712	28.2667	28.1885	28.2369	28.0984	28.1964
SNRPF	28.6642	28.4614	28.0067	28.0726	28.5069	27.9456	28.4035	27.8072	28.2223	27.9579	26.6617	28.5008	27.8882	27.8878	28.4581	28.0902
SNX3	28.2824	28.2964	28.0152	27.8546	28.1277	28.524	28.0243	28.1577	28.2742	28.0029	28.2632	28.2014	28.355	28.0095	28.1284	28.0142
TBL2	28.2645	28.5014	27.9928	28.1087	28.1753	28.0002	28.062	28.0447	28.208	27.9912	28.4411	28.2208	28.0296	27.7388	28.2312	28.2157
CYB5R1	27.8357	28.1048	27.4931	27.8241	28.132	27.89	27.4721	28.2961	28.8163	28.411	28.2056	28.1033	28.7383	27.8424	28.411	28.1267
UROD	28.4711	28.4779	28.0778	28.0659	28.44	28.546	28.086	27.6591	27.9306	27.9701	27.8618	28.3902	27.919	27.8135	28.1369	28.2379
LZTFL1	28.3581	28.2717	28.2873	28.5035	28.1876	28.3454	28.1101	27.4566	27.7574	27.1974	28.3626	28.6519	27.8654	27.7646	28.1136	28.2552
MRE11A	28.396	28.2641	28.0855	28.2173	28.2674	28.2257	28.0815	27.8305	27.9569	27.9474	28.331	28.1551	28.2271	28.1409	28.2253	28.0053
METTL3	28.1229	28.2096	28.2405	28.0322	28.2375	28.0842	28.0794	27.7898	28.3162	27.9562	28.3084	28.2233	27.961	28.1621	28.3241	28.2692
TEX10	28.4145	28.4128	28.1824	27.7624	28.2917	28.4949	27.9727	27.8831	28.5259	28.2086	25.4979	28.3207	28.0195	28.2618	27.8179	27.9469
RPS15	27.9542	28.4414	28.2474	27.8008	28.2624	28.2699	27.8467	27.6664	28.0663	28.0446	28.4039	27.9987	28.0842	28.3905	28.0963	28.4671
MTX1	28.2928	28.5793	27.7706	27.7634	28.429	28.2238	27.8636	27.8026	28.2564	28.4239	27.9525	28.065	28.2173	28.2965	28.137	27.8698
TOR1AIP1	28.2855	28.3774	28.0312	27.8632	28.2157	28.3788	28.1885	27.8521	28.4358	28.3382	27.7766	28.0175	28.2763	28.2385	27.9958	27.6685
SUPT16H	27.9798	28.0463	28.4931	28.3296	28.0974	28.3167	28.3901	27.4847	27.6937	27.0572	28.8144	28.533	27.197	27.607	28.4443	28.2457
HBS1L	27.9656	27.9555	28.2343	28.1945	28.1493	28.0851	28.2314	27.9897	28.0692	28.2021	28.4267	28.1137	28.1	28.0874	28.0678	28.2427
C17orf49_BAP18_RNASEK-C17orf49	28.068	28.2521	28.3619	28.2434	28.0068	28.2701	28.3727	27.6111	28.0159	27.6305	28.1883	28.5539	27.6535	27.7734	28.1649	28.428
EIF1	27.9663	27.6786	27.6775	28.3718	28.2734	28.156	28.4412	28.639	28.0809	27.4066	28.4265	27.9685	28.1418	27.5326	28.1147	28.1494
HSPA12A	27.6166	27.141	28.2427	28.4501	28.0408	27.8164	27.7734	28.9432	27.891	28.1665	28.2504	28.2068	27.786	28.0978	28.2596	28.3544
ECI2	28.268	28.5229	28.3506	27.9459	28.1322	28.1022	28.4052	27.5739	28.1636	27.8534	28.2599	28.1908	27.6782	27.7806	28.1722	27.9729
NEO1	28.1305	27.8862	28.2343	28.3194	28.4848	28.1685	27.302	28.3986	26.9245	27.9226	26.4013	28.5421	27.6611	28.3006	28.3745	28.3498
RBM26	28.1895	28.1786	28.1832	28.0172	28.1858	28.1632	28.2813	27.8277	28.0261	28.0806	28.0968	28.2836	28.1699	28.0815	27.9979	28.2317
NDUFA4	28.1274	28.0477	27.9106	28.3646	27.9674	28.2111	27.6112	28.2968	28.2686	28.3233	27.9622	27.9935	28.0229	28.0778	28.4659	28.1605
ERGIC1	27.9596	28.242	28.0208	28.2354	27.9929	28.1295	28.3355	27.699	28.5318	27.8876	28.1869	28.3152	28.1488	27.6717	28.0127	28.2645
PABPC4	28.0827	28.0738	27.9897	27.9717	28.1818	28.239	28.0421	27.9642	28.1434	28.2402	28.206	27.9695	28.2366	28.3088	28.1941	28.103
PEX19	28.1495	28.1128	28.3498	28.1576	28.078	28.1345	28.3973	27.7541	27.9593	27.9807	28.3596	28.1918	27.861	28.0679	28.226	28.0368
COMT	28.4177	28.085	27.6479	26.311	28.2933	28.0856	27.2901	25.0242	28.9734	27.8088	27.2443	28.9595	28.8435	27.7424	27.8645	28.7249
GEMIN5	28.1533	27.8687	28.2713	28.1823	28.0465	28.1918	28.3083	27.9357	27.9001	27.9797	28.4346	28.131	28.0295	28.0337	28.1162	28.2524
NDUFA6	28.2768	28.2538	27.767	28.1613	28.2077	28.124	27.8392	28.166	28.214	28.0064	28.2961	28.2219	28.119	27.9069	28.1125	28.1388
EPM2AIP1	28.0207	28.179	27.9664	28.1134	28.0745	27.9955	28.4077	27.8967	27.9687	28.1441	28.4146	28.1194	28.0822	28.1335	28.198	28.1137
NTPCR	28.294	28.665	28.4451	27.8901	28.183	28.381	28.5092	27.4076	28.225	28.0335	27.7878	27.8653	27.9013	27.8048	28.0049	27.6744
GOLIM4	28.4929	28.771	27.525	27.7691	28.5559	28.594	27.8114	27.3838	28.4185	27.731	27.7548	28.4552	27.5871	27.3864	27.8959	28.3151
NHLRC2	28.2353	28.2846	28.0737	28.3835	27.9916	28.1085	28.7113	27.6429	27.7835	27.707	28.3393	28.1672	27.4568	27.8857	28.29	28.1888
PARVA	28.2046	28.7033	27.5855	27.8927	28.1008	28.4247	27.6498	27.6766	28.5928	28.0526	28.1126	28.0863	28.1123	27.8477	28.2119	27.7628
DHCR24_Nbla03646	28.081	27.4587	28.4807	28.6314	27.9229	27.9083	28.771	27.9747	27.6177	27.7581	28.6052	27.8284	27.7416	27.8973	28.2195	28.0375
GABARAPL2	28.0128	27.7818	28.3589	28.2007	28.5277	27.9371	27.7585	28.0799	28.0486	28.2233	28.1068	27.75	28.0666	28.3394	28.2454	28.0477
LGMN	28.1966	28.7165	27.3485	28.1399	28.0372	28.5557	27.8369	27.221	28.6157	28.0325	27.6586	28.1823	28.0772	28.1017	27.8344	28.1493
ARGLU1	27.9805	28.3527	28.2264	27.7946	28.2318	27.8303	28.1438	28.1001	28.133	27.9156	28.4877	28.2513	27.5514	27.9232	28.343	28.0771
ENSA	28.0357	28.14	28.1983	28.3849	27.7838	28.1575	28.1775	27.9728	27.8184	27.8631	28.3115	28.364	28.0015	27.9563	28.0637	28.2342
UFD1L	28.2281	28.4241	27.9058	27.8847	28.2913	28.0101	27.9753	28.2367	28.0767	28.2951	27.7289	28.1187	27.7686	28.0067	28.3294	28.1849
NUDT2	28.2253	28.1819	28.4607	28.0836	28.2547	28.1202	28.1506	28.1623	27.9752	28.206	27.8068	27.6738	28.1904	28.0989	28.0744	27.7722
PNPT1	28.3043	28.2974	27.8136	27.8313	28.2182	28.2437	27.9242	27.8843	28.2537	28.3059	27.9756	28.0089	28.1606	28.2283	28.0239	28.0199
EIF2A	28.191	28.0993	28.0471	27.9018	28.3021	28.1319	28.1537	27.9684	28.1829	28.0718	28.2729	28.0654	27.924	28.1207	28.0904	28.0635
SCAMP3	28.2802	27.8666	27.9582	27.8549	28.2484	28.0671	28.0294	28.0381	28.1615	28.1086	28.2062	28.1385	27.6915	28.2433	28.3722	28.171
VANGL2	27.4963	27.6947	28.6024	28.3512	27.621	27.5153	28.3697	28.3042	27.4932	28.122	28.4328	28.1468	27.9015	28.2941	28.0648	28.408
ECI1_DCI	28.24	27.9113	28.3225	27.8958	28.5754	28.266	27.6239	28.0417	27.7684	27.9609	27.7467	28.2425	28.2343	28.1807	27.938	28.1097
PLXNB2	28.0926	28.2464	28.1309	28.2029	27.9344	27.9745	28.6286	27.73	27.8883	27.9163	28.1005	28.3533	27.8528	27.7591	27.9983	28.1787
PRDX4	27.6644	27.7727	28.0127	28.4395	27.9403	27.743	27.8783	28.2967	27.9218	27.8991	28.7623	27.9022	27.8344	28.0255	28.6869	27.9637
DCAF7	28.2306	27.8389	28.3701	28.5153	28.0475	28.304	27.8373	28.1057	27.7529	27.9507	27.7873	28.0575	28.4337	27.9028	27.8724	28.0332
SAFB	28.0101	27.7548	28.2791	27.8148	28.1642	28.1183	28.0336	28.0389	27.9171	28.1199	28.3083	28.0227	27.7747	28.1546	28.1454	28.4236
CDS2	27.8265	27.6627	28.1433	28.1741	27.9274	27.6175	27.943	28.3431	27.9433	28.4761	27.9165	28.0907	27.9856	28.655	27.9801	28.1654
SNX4	28.1151	27.979	27.91	28.0729	28.2335	28.2656	27.9823	28.1756	27.9656	28.3209	28.0033	27.8787	27.909	28.1971	27.9066	28.1802
PACS1	28.0611	28.1372	27.9153	28.0571	28.2381	28.113	27.6404	28.2535	28.2498	28.1701	27.769	28.1365	28.247	28.1123	27.9175	28.0294
SRR	28.1841	28.1011	28.435	28.1669	28.2291	28.0371	28.4295	28.2043	28.1254	27.6242	27.8956	28.1891	27.4963	27.5897	28.0324	28.0002
PPP1R17	28.5022	27.5275	27.5979	27.8908	28.4077	28.0228	26.4861	28.5547	27.498	27.9366	27.7969	28.415	27.3594	27.5717	28.8824	28.4793
TUBG1_TUBG2	28.1539	27.7028	28.178	28.0503	28.0378	27.8371	28.2801	28.0493	27.6507	27.8658	28.2563	28.4983	27.8674	27.7668	28.2225	28.3866
COL1A1	28.5106	28.1747	23.8079	25.7263	26.227	28.1146	22.7677	25.3023	29.4988	29.2095	24.9093	26.6915	28.8622	28.9447	25.6215	25.1053
CBX5	27.9651	28.0031	28.1575	27.9479	27.5225	27.7233	28.1517	28.1873	27.6348	28.1455	28.6144	28.3126	27.9413	28.0156	28.1599	28.1793
UQCRQ	28.0066	27.8646	28.4034	27.9073	27.8808	28.0084	28.338	28.0808	28.0127	28.3103	27.8972	28.0886	27.9698	28.2743	27.8338	27.957
PSPH	28.1382	28.2265	27.879	27.8462	28.2941	28.0284	27.9057	28.1428	27.975	28.2069	28.3235	28.0673	27.8187	27.9459	28.1479	27.9125
LSM4	28.1797	28.1851	28.0082	28.3383	28.1219	28.3798	28.113	27.9955	27.6863	27.6804	27.9446	28.3172	27.365	27.8751	28.2735	28.1194
DCTPP1	27.7385	27.8464	28.5223	28.0937	27.6216	28.1141	28.7468	27.6961	27.316	27.8988	28.5112	28.4377	27.2391	27.8899	28.0125	28.1782
RPL18A	27.791	28.202	27.8041	27.8644	28.4167	28.3	27.7263	27.8113	27.7133	27.8971	28.0859	28.2082	28.1595	28.0412	28.1353	28.2612
OCRL	27.569	27.6475	27.6833	28.5353	27.6386	27.6737	27.3971	28.711	28.0454	27.9614	28.5021	27.8401	27.843	27.753	28.77	28.1657
ACTR10	27.8303	27.9764	28.1733	28.2308	28.1358	27.8659	28.0855	28.2361	27.8251	28.1093	28.1307	27.7643	27.8242	28.3534	27.9798	28.0403
WBP11	28.1823	28.1944	27.7988	28.0472	28.1746	28.1189	28.1961	27.9626	28.069	28.0203	28.0606	28.0329	27.7899	27.9721	28.051	28.0062
HIBADH	28.2226	28.4769	27.9494	27.6424	27.9632	28.0329	27.8762	27.409	28.1503	28.131	27.9023	28.2115	28.2588	28.0304	28.1793	27.7956
NDRG4	27.261	27.5619	27.9738	28.3047	27.8008	27.5892	27.7843	28.6652	27.9566	28.2587	28.2254	27.8662	27.9466	28.3144	28.1377	28.1539
SMARCA5	28.119	27.9446	28.2018	27.7427	28.1454	27.9642	28.1325	27.8783	28.0516	28.0325	28.0295	28.3129	27.681	27.9009	28.1529	28.1437
MANF	28.3916	28.2638	27.8031	27.9327	28.2838	28.5007	27.8818	27.7155	27.9134	27.5918	28.4655	27.6761	27.8531	27.8719	28.1368	27.8105
DIAPH1	28.1063	27.7643	28.0453	28.1199	28.0687	28.0091	28.264	27.4835	27.6576	27.699	28.3617	28.2742	28.347	27.9887	27.8529	28.1283
LSM5	28.3687	27.7814	28.0042	27.4708	28.5235	27.5456	28.319	28.2213	28.0749	28.0746	27.5416	27.8222	28.3433	28.0254	27.8323	27.6844
EEF1A2	27.9066	27.9313	28.3154	28.1087	27.801	27.9777	27.9558	28.1922	27.9722	28.2337	28.0273	27.7707	27.3539	28.2421	28.0712	28.2803
CTNND2	26.5617	26.7105	28.5696	28.7018	27.3631	27.6246	28.482	28.6088	27.9395	27.6147	28.5372	28.0518	27.7986	27.2532	27.9444	28.2769
M6PR	28.2769	27.8934	28.0432	28.134	28.1368	28.3176	27.7836	27.6026	28.166	28.1866	27.1946	28.1842	28.0589	28.3331	27.9681	27.7052
SEC61B	28.0979	28.3207	27.7823	27.8803	27.9742	28.226	27.8662	28.1377	28.0342	27.6781	27.8089	28.2324	27.8328	28.0518	28.0777	28.1989
ARF6	27.7167	27.9522	27.6922	28.127	27.9078	28.0223	27.8817	28.3688	28.2647	28.0821	27.8445	28.1291	28.4142	28.0424	27.7662	27.8724
KLC4	27.8284	28.109	28.2084	27.7697	28.167	27.9426	28.1275	27.8294	28.1867	27.8943	28.1567	27.9669	27.9609	28.1666	27.8064	28.1345
GPRIN1	27.5423	27.2946	28.183	27.8896	27.8862	27.7124	27.6992	28.2504	28.1118	28.6578	28.0958	27.2191	28.0771	28.7751	27.6871	28.0385
MOB1A_MOB1B	28.2987	27.9557	28.0038	28.072	27.9423	28.1529	28.4671	27.573	27.8411	27.8555	28.4785	27.898	27.6611	27.796	28.0755	27.8127
TRMT10C	28.0463	27.9362	27.9607	28.0658	27.9808	27.9567	27.8828	28.0341	28.0786	27.9088	28.3429	27.944	28.0995	27.8854	28.1791	27.9721
TRPV1_SHPK	28.2856	28.2156	27.585	27.4736	28.1075	28.1759	27.6793	27.3236	27.6562	28.2419	28.3306	28.2796	27.6399	28.4339	28.0554	28.1325
ZNF185	28.1495	28.7495	27.6061	27.1209	28.1641	28.1928	26.8257	26.4165	28.8074	27.8812	27.4122	28.3106	28.1614	27.209	27.9427	28.1296
NIT1	27.9398	27.6865	27.9543	28.1976	27.9422	27.928	28.0399	28.1004	27.6074	27.7604	28.14	28.2973	28.3063	27.5141	28.2568	28.2092
BAIAP2	27.9715	27.8633	28.2072	28.3315	28.3482	27.8605	27.871	28.3316	27.78	27.4114	27.9755	28.1185	27.8219	27.7322	27.9908	28.2416
TLE4	28.0466	28.0906	28.1103	28.0302	28.1026	27.8491	28.2521	27.7125	27.4884	27.8184	28.053	28.3729	27.8392	27.8927	28.0742	28.2475
PPFIA1	27.8619	28.1336	27.9158	28.1071	28.0899	28.1094	27.8231	28.2774	27.9453	28.285	27.9565	27.9584	28.0154	27.7618	27.8274	28.0014
USP10	28.0209	27.9426	28.0842	28.1323	27.7452	28.0606	28.2863	28.0127	27.626	27.7904	28.5576	27.9885	27.9573	27.7423	28.0947	27.83
LSM14A	27.8247	28.1044	28.3623	28.1357	27.5899	28.1065	28.1372	27.8838	27.9046	27.7737	28.2516	28.1125	27.7787	28.107	27.8244	27.9266
SNRPE	27.8129	27.7496	28.4326	28.5587	27.8672	28.0115	28.1343	28.0119	27.8106	27.9908	26.8667	28.1641	28.1617	27.3866	28.4974	27.7069
AARSD1_PTGES3L-AARSD1	27.6994	27.7751	28.1101	27.8215	27.7557	28.1779	27.8238	28.2446	28.1388	28.0039	28.2598	27.9521	28.0297	28.2879	27.7402	28.087
SCG3	27.7696	27.5485	27.8911	27.5578	28.0486	28.2856	27.5828	27.6779	28.7154	28.7188	27.5785	27.2103	28.4069	28.5234	27.6565	27.3885
POLR2A	28.1336	27.984	27.7624	27.7685	28.0817	28.2414	27.7247	27.8633	28.0148	27.839	28.136	28.1487	27.9605	27.9381	28.1087	28.1163
TOMM34	28.3085	28.286	27.8311	27.9303	28.136	28.2156	28.119	27.1601	27.6171	27.7178	28.2419	28.1052	28.021	27.652	28.0886	27.855
TECR	28.2897	27.9058	27.8012	27.8583	27.8869	28.0254	28.1275	27.4164	27.9435	28.1055	28.4111	27.9367	27.8583	28.0729	27.5377	28.0643
TOMM22	28.3687	27.9163	27.802	27.3031	27.9031	28.4065	27.9589	28.0763	28.0152	28.0519	27.9448	27.7837	27.855	28.2997	27.9576	27.5363
MPST	27.3591	28.0096	27.9545	28.3151	28.1755	27.977	27.7783	28.1064	28.0434	27.8636	27.8932	27.986	28.3278	27.3578	28.1388	27.9667
HARS2	27.9011	28.0859	27.8394	27.7266	28.386	28.04	27.841	27.8967	27.2798	27.8487	28.2312	27.9279	28.3259	27.8748	27.9456	27.8861
RTCA	27.9811	27.9581	27.8283	27.5094	28.0943	27.9981	27.6452	28.2519	28.1553	28.0112	27.6814	27.9248	28.1248	27.9597	28.1717	27.9498
EMD	28.1234	28.0203	28.0003	27.8645	27.9356	27.8767	28.1939	27.588	27.8922	28.1279	27.8098	28.2272	27.8929	28.1345	27.878	27.8594
DNPEP	27.9326	28.2576	27.4991	28.0369	28.1888	28.1354	27.8948	28.2225	28.2035	28.0516	27.5838	27.9448	28.1639	27.7624	27.8455	27.556
TIMM50	27.9843	28.0219	27.7824	28.0392	28.0814	27.9248	27.719	28.0449	28.0393	28.0452	28.2508	27.8051	27.6573	28.0646	28.1398	27.8583
RBM10	28.0043	28.1076	27.8372	28.0861	27.909	27.4077	27.9715	28.1491	27.9759	27.8618	28.301	27.9562	27.6345	28.0092	28.0512	28.0064
ZNF638	28.1258	27.9791	27.9438	27.8107	28.1799	27.8132	28.0002	27.8089	27.8303	28.0719	28.1759	28.1152	27.822	28.0806	27.6492	27.9948
PCSK1N	27.5301	27.3761	28.1979	27.7362	27.624	27.9088	27.8574	28.1858	28.209	28.4543	28.1121	27.3934	28.0123	28.5865	27.7131	27.8498
SRC	27.6058	27.8301	28.2701	27.9635	27.5674	27.5117	28.2612	28.0319	27.8443	27.8638	28.3655	28.0629	27.8649	28.0083	27.8873	28.1694
DIS3	28.2397	28.2303	27.129	27.8014	28.3443	28.3746	27.1771	27.6385	27.894	27.9237	27.8741	27.7536	28.1649	28.0116	28.024	28.0065
ZMPSTE24	27.7867	28.0519	27.6356	28.2118	27.976	27.8983	27.903	28.2503	27.9165	27.7852	27.7616	28.0147	27.9505	27.9963	27.9621	28.0209
S100A10	27.9098	28.0765	26.3251	26.8004	27.0447	28.2304	26.2565	27.0766	28.7994	28.9919	27.2325	26.9317	29.3769	28.644	26.8151	27.2092
TSTA3	28.0591	28.2317	27.1742	28.0982	27.978	28.553	27.5064	28.1698	27.7911	28.4676	26.4653	28.0387	27.4181	28.2094	27.6776	27.9148
TXLNA	27.9044	27.8808	28.0008	27.9446	28.0216	28.0371	28.1899	27.975	28.0511	27.765	27.9219	27.8362	27.7931	27.9707	27.9515	27.932
RBM3	27.3006	27.3498	27.9478	28.514	27.28	27.7537	28.8241	28.2196	28.1362	26.8337	28.5747	27.99	27.5482	27.0972	27.9745	28.1114
ITSN1	27.8885	27.6766	28.1022	27.9283	27.9747	27.8928	28.1558	27.9818	27.861	27.7663	28.2043	28.1514	27.3848	28.0382	27.9023	28.0856
LRRC57	28.0138	28.25	28.0381	27.8116	27.7756	27.7772	27.8336	28.1653	27.8433	27.8371	28.1302	28.0099	27.7919	27.6184	28.1096	27.9465
TSFM	28.2405	27.6763	27.6381	28.0488	28.0935	27.9072	27.7946	28.2691	27.6063	28.0548	27.8057	27.9576	27.8567	27.9934	27.9107	28.0138
STT3B	27.9765	28.1895	27.8153	27.9038	27.8454	28.0453	27.5945	27.7734	27.8975	27.7672	28.258	27.9812	27.7896	27.9578	28.0329	28.0453
USP47	28.1447	28.0059	27.8632	28.0372	28.0929	27.9395	27.8512	28.0553	27.8055	26.6914	28.3807	27.989	27.8005	27.7118	27.9598	27.9678
NAA50	28.0474	28.0216	28.0784	27.86	28.183	27.8867	28.0033	27.9484	27.6854	27.8193	28.2404	27.9369	27.945	27.5813	27.8732	27.7424
STRN4	27.782	27.6876	27.9598	27.8168	27.8028	27.9802	27.9984	27.9837	28.0244	27.9995	27.9252	28.1312	27.832	28.1156	27.7663	28.1029
HNRNPH3	27.8392	28.1985	27.93	28.0371	27.8237	27.836	28.1048	27.8007	27.8689	27.7512	28.1372	27.5427	27.6019	27.9637	28.2679	28.0553
NUP107	28.0388	27.9778	27.9703	27.6559	27.9924	28.0788	28.1944	27.7005	27.7914	27.7359	28.3077	27.9635	27.8976	27.8337	27.9213	27.7305
DYNLL2	28.2581	28.1361	27.4246	26.4173	27.3147	28.3165	27.1779	28.6255	26.6207	28.0108	28.5934	28.0359	27.6929	27.9037	28.115	27.8702
WDR37	27.867	27.5715	28.1584	27.7402	27.5903	27.4885	27.5813	28.1814	27.92	28.1536	26.2559	28.0848	28.0629	28.4874	27.9137	28.2284
NCLN	27.8921	27.7833	27.9261	27.9696	27.9751	27.8956	27.664	28.2947	28.0094	28.0079	27.9186	27.8574	27.8536	27.9704	27.9285	27.8838
FBLN1	27.7787	28.078	27.6071	27.2242	26.9788	28.1127	26.999	27.1996	28.9456	27.785	27.3957	27.5953	29.3885	27.9042	27.2367	27.2207
PPP6R3	27.9448	28.0904	27.9407	27.8627	27.7414	27.7607	28.0709	27.7778	27.7965	27.9694	27.9954	27.9943	28.0672	27.9323	27.7174	27.9928
SCYL2	27.9219	27.9021	27.9048	27.9466	27.9927	27.9138	28.0223	27.9411	28.0211	27.6222	28.0137	27.9268	27.6572	27.8193	27.9878	28.0876
PUM1	27.795	27.6592	28.1733	27.7815	27.8859	28.0873	28.0266	27.735	27.6729	27.8546	28.1945	27.9957	27.8234	28.0094	28.0337	27.8412
CISD2	27.8447	27.2126	28.2576	28.0357	28.3428	28.2744	27.157	27.7534	28.1628	27.3378	26.7178	28.4441	27.9776	27.3509	27.8059	28.4024
LEPRE1	28.241	28.6346	27.3038	27.5755	28.199	28.2494	27.2733	27.1828	28.262	27.8688	27.7913	27.8664	27.8713	27.5528	27.8902	27.6515
VPS25	28.1459	28.0638	27.6368	27.6757	28.3014	28.0063	27.4363	27.8699	27.9453	27.7089	27.8043	27.9288	27.937	28.0954	27.938	27.8626
IDH3A	28.1343	28.0117	27.519	27.9436	28.3214	27.7305	27.3575	28.3704	27.9567	28.1089	27.7946	27.4194	27.9262	28.1163	27.7597	27.6459
TSPAN14	28.0042	27.8271	27.6058	28.1843	27.9658	27.8402	27.4648	27.7571	27.9294	27.9704	26.8689	27.653	28.2759	27.9017	28.1145	28.2735
CADM3	27.3283	26.5712	28.2716	27.8439	27.5513	26.949	27.9145	28.7885	27.1638	27.5888	27.925	28.13	27.6081	27.509	28.148	28.6139
CHMP1B	28.1973	28.1062	27.8635	27.6578	28.047	28.0744	27.7058	27.5796	27.6489	27.7693	28.0886	27.98	27.7913	27.8125	28.1699	27.8615
TXNDC12	27.999	28.2249	27.8629	28.0031	27.9135	28.0477	27.7646	27.2801	27.9341	28.0713	27.9547	27.6629	27.6859	28.0162	27.7776	27.9079
DENR	27.8489	27.7491	27.8975	27.8162	27.6889	27.9562	27.773	28.159	27.7627	28.1764	27.9446	27.9164	28.1391	27.9383	27.8212	27.8284
SEC61A1	27.7843	27.9926	27.9909	27.8643	28.0579	28.0469	27.6433	27.7548	28.2172	27.6704	27.5651	28.24	27.4718	27.911	27.9414	28.0674
HSPB11	27.6616	27.7575	28.0758	28.2141	27.5883	27.7498	28.4005	27.8619	27.7802	27.6539	28.4954	27.9008	27.3765	27.4212	27.8621	27.9431
GLB1	27.9679	28.1169	27.6461	28.2428	27.7753	27.9159	27.5109	28.2683	28.0791	27.774	27.8598	27.6806	27.9608	27.8721	27.663	27.8754
THOP1	27.9534	27.8156	27.9595	27.6642	28.0172	27.8266	27.9863	28.0973	27.6258	27.8199	27.9762	28.0404	27.7027	27.7674	27.9965	28.062
HDHD1	27.6944	27.7849	27.8356	28.5624	27.4824	27.4295	28.2627	28.5301	27.5311	27.7386	28.1449	27.6243	27.4734	27.7911	28.0743	27.7244
ALDH16A1	27.8975	27.6796	27.7256	28.1024	27.9392	27.868	27.9705	27.9404	27.4999	27.8152	28.2925	28.0545	27.5197	27.8774	27.869	28.15
PBDC1	27.5207	27.5721	28.2485	28.0002	27.7522	27.9664	28.1013	27.785	27.9531	28.062	28.1407	27.9268	28.0383	27.5462	27.7993	27.7184
ARFGAP2	27.9035	27.7543	27.9274	27.8787	27.9565	27.9495	27.7893	27.8981	27.7988	27.9543	27.6902	27.9617	28.0763	28.0279	27.8707	27.9142
SLC2A1	26.2628	27.4223	28.1104	28.1684	26.8347	27.509	28.4752	27.5888	28.2384	27.54	28.2676	27.8919	29.0356	27.6238	27.6324	27.4885
OGT	27.7516	27.5524	27.9576	27.9716	27.7518	27.9988	27.9362	28.0584	27.7735	27.9344	28.1623	27.9679	27.4664	27.9912	27.9689	27.9367
SPCS3	27.7984	27.9203	28.0016	27.9803	27.6508	27.9665	27.8388	28.077	27.8948	27.6341	28.1247	27.9529	27.7345	27.8361	27.9702	27.8316
TM9SF4	28.1411	27.8403	27.5573	28.0491	27.5558	27.9251	27.6525	27.8057	27.8674	27.8622	28.1259	27.854	27.7172	28.0839	28.1345	27.9224
ASS1	28.3634	28.014	26.3538	27.4464	28.4151	28.1426	25.8292	27.6022	28.3852	28.4736	26.0412	27.8772	28.519	28.308	26.9016	27.8724
ENY2	27.9794	27.8519	28.162	27.9306	27.921	27.8161	28.184	27.9176	27.7381	27.3432	27.8731	28.1997	27.5618	27.6992	27.7932	28.0562
ABAT	26.7213	27.0725	28.7517	28.291	26.5815	26.7545	29.29	27.3652	25.698	27.5441	28.3201	28.3154	25.6926	27.991	27.9343	28.2739
NEK9	28.2836	27.8245	28.4488	27.4091	28.2468	27.8429	28.095	25.9081	27.029	27.2726	28.1586	28.3189	27.3013	27.5783	28.1058	28.2177
DPY30	27.6297	27.8123	27.5606	27.7631	27.6975	27.671	27.6545	28.226	27.8364	27.4224	28.4724	27.9215	27.7619	27.8854	28.3423	27.9004
IGFBPL1	27.7448	27.6608	27.9788	27.2231	27.975	27.4351	27.4558	28.021	27.767	28.3072	27.7836	28.1303	27.9124	28.2541	27.7879	28.1496
MTA1	27.9822	27.7226	28.1964	27.9596	28.0126	27.8491	28.3	27.6322	27.31	27.5807	28.0043	28.1194	27.6681	27.3502	28.0403	27.9475
ATP8A1	27.6528	27.3586	27.8524	27.7892	27.7338	27.5967	27.6181	28.3766	27.2725	28.4352	27.5665	27.9326	27.9614	28.3253	27.5225	28.1152
HM13	28.1704	28.803	26.2718	27.6649	27.7646	28.666	26.4983	27.6895	28.4089	27.9429	27.6715	27.1974	28.3972	27.4415	27.706	27.0228
CDC2_CDK1	28.1352	27.7293	27.9456	27.753	27.8763	28.035	28.6667	26.7699	27.2209	27.1067	28.7044	28.0681	27.1451	27.6068	28.0128	27.6845
TMOD2	27.286	27.2103	28.1026	28.0312	27.3038	27.6205	27.8409	28.4376	27.7157	28.1886	27.8762	27.6425	27.6143	28.113	28.067	28.1273
TOP2B	28.0355	28.0467	27.5791	28.003	27.8864	27.5838	27.5479	27.6459	27.6222	28.1139	27.4803	27.8679	27.715	28.0522	28.0212	28.4262
FAM162A	27.7772	27.8685	27.8965	27.781	28.0533	27.8705	27.733	27.7466	27.7816	28.0883	27.8169	27.8928	27.8361	28.213	27.8516	27.6646
IVD	27.8747	28.0597	27.9471	27.7918	27.962	27.7118	27.8275	27.6847	27.7315	27.8443	27.7478	28.1104	27.8618	28.0185	27.8663	27.8581
GBF1	27.9631	28.2832	26.2631	27.7668	28.0626	28.1383	27.5104	27.7733	28.4052	28.1242	27.6233	27.8681	28.011	27.6538	27.6435	27.6155
DTYMK	27.7647	27.7601	27.6559	28.1743	27.6138	27.7173	28.2085	27.8107	27.4143	27.3883	28.651	28.1318	27.6941	27.2499	27.7248	28.131
NAPG	27.815	27.8582	27.9194	27.4692	27.878	27.6873	27.6649	28.0419	27.6924	28.1237	27.8407	27.8973	27.8118	28.1101	27.9816	27.9581
VPS13C	27.854	28.1582	27.698	27.7912	28.0312	28.0059	27.36	27.7555	28.1234	27.4799	27.4439	28.0521	28.2239	27.8961	27.881	27.805
CYB5B	27.8603	27.1605	27.7099	27.8383	27.7302	27.8167	28.0109	28.0702	27.3931	28.114	27.6125	28.0689	27.8832	28.16	27.8593	27.864
PTPRF	27.6844	27.341	28.0395	28.1166	27.5983	27.4785	27.7093	28.1541	27.4563	27.5786	28.0016	27.8857	28.2752	27.8871	28.2137	27.8681
ACBD3	28.0763	28.1633	27.558	27.3319	27.6952	28.0621	27.7731	27.5901	28.1422	28.0145	27.8633	27.7872	27.8393	28.1218	27.7899	27.7746
PLBD2	27.7627	27.5577	27.5861	28.1579	27.6661	27.6431	26.9304	28.6179	27.67	27.7685	25.426	28.0407	27.5756	27.512	28.121	28.5775
MAP2K4	27.8432	27.8527	27.5561	27.8567	27.9473	27.743	27.7886	28.0101	27.7097	28.0059	27.8302	28.0194	27.9067	27.7601	27.9191	27.8973
SIN3A	27.9903	27.9203	27.8175	27.8889	27.7721	27.8452	28.174	27.6135	27.5198	27.646	28.2078	28.0761	27.5099	27.8716	27.687	27.8551
RPL37A	27.8597	27.8485	27.7961	27.6864	28.0185	28.2574	27.7913	27.6855	27.4715	28.0017	27.393	27.742	27.7944	27.8405	27.978	27.9692
GSK3A	27.7875	27.5879	27.8318	27.5582	27.6916	27.8796	28.0043	28.019	27.5914	28.107	27.8623	27.7034	27.5052	28.1465	27.9194	28.0575
MPP2	27.7021	27.776	27.9007	27.8336	27.9128	27.6961	27.5668	28.3015	28.0225	27.3044	27.6178	27.7887	28.1337	27.2905	28.0685	28.0741
CTNNBL1	27.9322	27.8657	27.8373	27.7324	27.7457	28.0335	28.0203	27.7219	27.8045	27.915	27.9267	27.9284	27.6869	27.786	27.7832	27.8096
EXOC5	27.9287	27.8765	27.8844	27.9221	27.7923	27.7968	27.5657	28.103	27.8107	27.6761	28.0226	27.6724	27.852	27.9342	27.7979	27.8711
C11orf54	28.0638	28.0363	27.7335	27.3425	28.2679	28.034	27.4122	27.4804	27.8805	27.7664	27.0535	28.2456	28.0479	27.7505	27.7967	27.9737
LSM7	27.8538	27.9596	27.88	27.6918	28.0674	27.8858	27.8676	27.7694	27.8798	27.6618	27.9131	27.7366	27.6494	27.7876	28.0139	27.8576
ALB	27.1446	27.7226	27.9827	27.893	26.9635	28.3272	27.4778	28.6203	28.5963	27.9677	27.9857	27.2705	27.2439	27.6186	27.3626	27.7332
DNAJC11	28.03	27.9064	27.6991	27.2375	27.9168	27.9856	27.7839	27.6223	27.9859	27.9497	27.63	27.7451	27.9751	28.1467	27.7872	27.5819
VPS36	27.394	27.8097	27.8924	27.5686	28.0734	27.9106	27.8154	27.6682	27.8051	27.8034	27.5269	27.975	27.7058	28.1991	27.8208	27.8902
SYP	26.4085	26.884	27.8798	28.0515	27.3119	26.8754	27.4279	28.7527	27.4491	27.9442	27.7117	28.2424	27.1645	27.5935	28.3297	28.5519
DYNC1I1	27.3342	27.5467	28.0381	27.5816	27.0318	28.0427	27.9062	28.1957	28.0099	28.2088	27.9537	27.9775	27.6663	27.1175	28.0861	27.7815
TRA2B	27.3488	27.7665	27.5926	27.7523	27.9619	27.7226	28.0307	27.7384	27.9885	27.9156	27.6857	27.4068	27.513	28.2229	28.034	27.8944
CNPY3	28.2131	27.5894	27.8777	27.3001	28.2093	28.2359	27.2678	27.5742	27.4682	27.6423	27.5034	27.9849	27.7851	27.8847	27.9466	27.9749
MTHFD1L	27.6815	27.9314	27.4915	27.8578	27.483	27.84	27.9537	27.7322	28.0696	27.9678	28.2168	27.5606	27.8169	27.7302	27.8915	27.6991
LIG3	27.8958	27.9732	27.856	27.564	27.8434	27.8643	28.1448	27.2343	27.3514	27.7149	28.3358	27.9826	27.7348	27.7419	27.9684	27.5146
UBLCP1	27.8393	27.8603	27.7293	27.8617	28.1063	27.8428	27.762	27.7003	27.9756	27.64	27.7166	27.9827	27.8036	27.6881	27.7638	27.8101
CCDC47	27.7979	27.5911	27.9452	28.1133	27.6338	27.6577	27.9463	27.7641	27.6072	27.8065	27.992	27.726	27.7091	27.6419	27.9949	28.0685
DPM1	27.906	27.8339	27.5701	27.8207	27.9866	27.9122	27.6513	27.4803	27.613	27.7884	28.1187	27.9584	27.6073	27.9387	27.9889	27.7981
GBAS	27.9937	27.6936	27.7687	28.0141	27.8663	27.6443	27.8681	27.7941	27.7366	27.6923	28.183	27.6819	27.4399	27.5615	28.0716	27.8223
SEC62	27.8125	27.8153	27.6728	27.8789	27.3935	28.0618	27.8835	27.9915	28.1192	27.8343	27.9292	27.5352	27.5813	27.6855	27.7623	27.9021
NUCKS1	27.5641	27.4528	28.3544	27.9623	27.4734	27.8327	28.4626	27.2606	27.674	27.419	28.0959	28.1215	27.3591	27.5559	27.8014	27.6207
EIF2B2	27.819	27.6	27.8887	27.6658	27.8907	27.6947	28.1109	27.6464	27.5127	27.7808	28.1799	27.8347	27.2815	27.9157	27.9578	27.852
ATP5I	27.9298	27.7476	27.8694	27.6904	28.0926	27.5418	27.7126	28.0788	27.5039	26.1433	27.54	28.0094	28.2687	27.6754	27.7007	27.642
WDR47	27.0023	27.0118	27.9558	27.603	27.3212	27.3268	27.9583	28.464	27.4495	27.8884	28.0888	27.941	27.4646	27.7867	27.9505	28.2761
GBE1	27.6503	28.3497	27.4776	27.2124	28.1247	27.8103	27.3595	27.4965	28.5929	28.0957	27.3289	27.3616	28.1126	27.604	27.5864	27.5434
HSBP1	27.5344	27.7308	27.8943	28.0262	27.196	27.7274	27.8682	27.9323	28.001	27.6712	27.8248	27.8887	27.9614	27.7935	27.8458	27.634
RAB1B	27.5029	27.9807	27.7131	28.107	27.7325	27.7239	27.7229	27.9329	27.5897	27.8551	28.2032	27.6196	28.0299	27.5065	27.8977	27.2939
STX5	27.7889	28.069	27.4925	27.1199	27.8588	27.7643	27.985	27.3955	28.2321	28.0416	27.7521	27.8723	27.7921	28.1074	27.2493	27.7155
TERF2IP	27.6602	27.2742	27.9049	27.8742	27.8936	27.5368	27.7083	27.9717	27.654	27.7926	27.9366	27.7828	27.6994	27.9591	27.7439	28.0604
SYNE1	28.0514	27.7168	27.9478	27.8197	28.5628	27.2853	26.9648	28.0821	27.8889	27.5851	26.5796	27.5523	28.2712	26.5678	27.9974	27.9745
MAPK8IP3	27.858	27.6743	27.9291	27.5743	27.9931	27.6758	27.8814	27.695	27.6162	27.6683	27.9767	27.825	27.4858	27.7127	27.9801	27.9957
RAB8A	27.6397	27.4543	28.3667	27.7766	27.883	27.4816	27.9602	27.8677	27.4369	27.5532	27.8466	27.8944	27.4442	27.5629	27.8964	28.1742
FAM21C_FAM21A	27.9288	27.7621	27.46	27.8461	27.9769	27.8283	27.8525	27.7098	27.8426	27.8906	27.8126	27.7634	27.6574	27.7561	27.7868	27.7234
DDX23	27.9584	27.8279	27.8055	27.737	27.6383	27.775	27.6931	27.637	27.7579	27.6421	28.0364	27.9348	27.5348	27.6453	27.8535	27.9665
IDE	27.8204	28.0309	27.5547	27.7109	27.8557	27.8599	27.7126	27.404	27.8898	27.6696	28.1895	27.7459	27.8014	27.5551	27.874	27.7031
ASPH	27.9533	28.3377	27.4635	27.7421	27.8775	27.8992	27.6977	27.5672	27.8897	27.7184	27.6243	27.9647	27.077	27.4141	27.8148	27.8134
HZGJ_WDR92	27.7289	27.9576	27.6744	27.943	27.7043	27.6058	27.9799	27.9519	27.6793	27.737	27.8716	27.3412	28.1198	27.7037	27.5263	27.7496
ATP6V1F	27.5497	27.8823	27.7052	27.7158	27.4905	27.2743	27.7099	27.8681	27.6865	27.8279	28.2164	27.696	27.9081	28.207	27.5494	27.8531
CCDC58	27.8849	27.6929	27.3401	27.4446	28.1826	27.9023	27.5446	27.4094	27.7921	28.2539	27.7559	27.7967	27.3902	28.1223	27.7492	27.7584
LSM1	27.901	27.2851	27.9468	27.5483	28.0033	27.6942	27.8535	27.5458	27.6948	28.0202	27.9531	27.6013	27.7231	27.6514	27.9598	27.8178
PDIA5	28.2132	28.097	27.3554	27.4125	28.2255	27.8979	27.0359	27.597	27.8958	27.9935	27.3513	27.6815	27.9083	28.1876	27.2963	27.5123
PANK4	27.9538	27.7874	28.0448	27.7889	27.9561	27.8578	27.6565	27.6921	27.7025	27.7246	27.7206	27.6059	27.6534	27.8528	27.6849	27.6555
SLC25A12	27.4661	27.6944	28.0293	27.5304	27.5319	27.5517	27.9388	27.7838	27.872	27.9989	27.6036	27.8277	27.7858	27.9251	27.7509	27.9408
REPS1	27.0559	27.6445	27.679	27.9504	27.7789	27.8047	27.5233	28.0499	27.6232	27.6701	27.9376	27.9814	27.7128	27.7218	27.7992	28.0089
ABI2	27.3915	27.5058	27.9366	27.7589	27.3981	27.4972	28.3093	27.6517	27.7379	27.567	27.8589	28.2182	27.2432	27.7194	27.9762	28.0381
NEDD4L	26.8724	26.6569	28.3064	28.3389	27.6259	27.3145	27.4212	28.4337	27.5363	27.8443	26.5057	27.7031	27.8866	28.0677	27.399	27.9095
RAE1	27.6639	27.7144	27.7724	27.8297	27.9338	27.5478	27.8016	27.823	27.5448	27.743	28.2678	27.6382	27.7173	27.7159	27.6949	27.7181
ARPC5L	27.6414	27.7384	27.6681	27.8006	27.6823	27.75	27.8167	27.8242	28.0843	27.9398	27.3977	27.6684	27.8713	27.9698	27.7334	27.5507
MCCC2	27.8305	27.7616	27.8772	27.8547	27.4002	27.6278	28.0111	27.8386	27.8138	26.9504	28.092	27.7598	27.3009	27.7788	28.1298	27.8137
NUP153	27.9388	27.6898	27.7217	27.5996	27.9285	27.8607	27.7856	27.6259	27.7282	27.7422	27.7546	27.9289	27.5142	27.9434	27.7581	27.6272
PRR36	27.2369	27.1996	28.3464	27.7633	27.301	27.3042	28.351	27.8181	27.2189	27.4778	27.8611	28.0174	27.3419	28.0308	27.4252	28.3331
DCPS	27.3995	27.8093	27.8378	27.6851	27.8886	27.9999	27.6544	26.93	27.6854	27.627	27.606	28.3254	27.4094	27.7113	27.9845	28.0704
YY1	27.8131	28.1574	27.7118	27.5659	27.9936	27.8901	27.5567	27.1758	27.6541	27.3198	28.1478	27.9536	27.123	27.7554	27.7838	27.9444
MPI	27.7385	28.0699	27.5865	27.251	27.8948	27.7229	27.5968	27.1803	27.6218	27.8503	28.1672	27.7992	27.8723	27.691	28.0373	27.7147
RPL26_RPL26L1	27.8199	27.9536	27.4919	26.9931	27.7823	27.5126	27.755	27.6531	27.556	27.6374	28.0375	27.7192	27.7413	27.8536	27.7027	28.327
GPM6B	26.42	25.7083	27.663	28.6642	27.064	26.1425	27.3091	29.07	26.4708	27.3806	28.6169	27.5638	26.7882	27.2654	28.5808	27.8027
HECTD4	27.5692	27.1125	27.7634	27.7183	27.8541	27.654	27.2905	28.0296	27.445	28.0966	27.7296	27.7552	27.5741	28.2682	27.8075	27.8132
YAP1	28.2185	27.8742	27.1058	27.2436	27.4447	27.9709	27.634	24.271	27.5774	27.4211	27.7326	28.3536	28.3082	27.5829	27.688	27.953
RNF214	27.8114	27.6334	27.6451	27.8147	27.566	27.8032	27.8802	27.6172	27.2862	27.8652	27.927	27.9074	27.3568	27.8867	27.7823	27.992
PIN4	27.6275	27.6146	27.4064	27.7804	27.3793	27.4489	27.5731	27.7752	27.4009	27.3171	28.8647	27.4705	27.158	27.5147	28.6583	27.4457
CRYZL1	27.7646	27.5756	27.9613	27.6621	27.8032	27.7028	27.9633	27.8411	27.4345	27.6695	27.978	27.81	27.3359	27.5508	27.8063	27.8852
ZPR1	27.7136	27.7144	27.8577	27.7545	27.9262	27.7623	27.7227	27.7056	27.6696	27.5818	27.9221	27.7434	27.6537	27.6349	27.8167	27.6623
GPC6	28.4267	28.77	26.9794	27.1776	28.1739	28.1495	26.8056	27.2146	28.2258	27.1962	27.1828	27.4564	27.1854	26.1661	28.1165	27.379
TSG101	27.507	27.7813	27.7561	27.7363	27.7804	27.6973	27.7236	27.4443	27.5313	27.3136	28.326	27.9549	27.7857	27.0511	27.99	27.922
ACOT9	27.6745	28.1011	27.3622	27.7759	27.717	27.8893	27.0891	27.7133	27.9393	27.9204	27.5378	27.5471	27.9701	27.8279	27.865	27.4895
CDK6	28.1201	27.5805	27.7161	27.8242	28.0728	27.95	27.7427	28.129	27.4538	27.204	27.5602	27.9192	27.0143	27.3562	27.7975	27.7303
NRCAM	25.7524	25.6082	28.4847	28.3112	26.3046	26.813	28.3041	28.7206	26.1883	27.3196	26.475	28.1546	26.9638	27.0126	28.1246	28.0142
SEC24D	27.8931	28.3997	26.855	26.5335	27.9541	27.7417	26.8265	27.2548	28.3212	27.836	27.3272	28.2142	28.0099	27.5655	27.2	27.9383
CHMP2A	28.1278	27.6382	27.7309	27.5638	27.7024	28.0586	27.5915	27.3872	27.388	27.886	28.045	27.5876	27.5415	27.8477	27.8634	27.4615
SLC39A10	27.6357	27.6804	27.9549	28.0497	27.3975	27.6099	27.6638	27.7194	27.5753	27.7441	27.8759	27.5744	27.625	27.6566	28.1073	27.6431
HSDL2	27.5992	28.0687	27.7978	27.7401	27.5841	27.7134	28.2693	26.8553	27.522	27.3024	28.1392	27.8703	27.5466	27.3743	27.8445	27.6911
AASS	27.6365	28.2188	27.5529	27.7126	27.7594	27.8338	27.758	27.1814	27.5279	27.928	27.5666	27.6294	27.6875	27.9162	27.7567	27.7549
DNAJC10	27.8436	27.9681	27.7085	27.5518	27.779	27.8806	27.7255	27.3821	27.8532	27.6337	27.3102	27.9808	27.6907	27.5199	27.5918	27.9986
RAB8B	27.2355	27.3531	28.0337	28.1032	27.3789	27.3986	28.2032	27.8643	27.3615	27.5748	27.9215	27.7903	27.4858	27.6587	27.7524	27.9579
CFDP1	27.4193	27.455	28.0367	27.8105	27.6657	27.6447	28.1275	27.42	27.4624	27.8918	27.922	27.9024	27.3785	27.6737	27.705	27.7686
PRPF4	27.8273	27.8956	27.5716	27.5568	27.7412	27.7813	27.8657	27.5659	27.5742	27.6775	27.532	27.9967	27.4819	27.5437	27.8622	27.9446
IPO4	27.8027	27.7904	27.6486	27.7346	27.4891	27.7923	28.2553	27.284	27.2938	27.1333	28.0352	28.0152	27.4776	27.4341	27.855	27.9687
RPL36A_RPL36A-HNRNPH2	27.7832	27.9709	27.71	27.5668	27.9564	28.1576	27.2358	27.4727	27.3256	27.418	27.734	27.5709	27.7975	27.6883	27.9534	27.7116
PPP2R5E	27.6792	27.3863	27.7973	27.9108	27.6078	27.2659	28.0132	27.9218	27.4906	27.733	28.001	27.616	27.6895	27.6885	27.6056	27.8497
TRIM36	27.8188	27.4064	27.6438	27.1944	28.0205	27.6234	27.631	27.8201	27.4463	27.553	27.4982	27.5819	27.9979	27.7151	27.8165	27.8111
MAP2K1	27.3952	27.8112	27.5852	27.623	27.6182	27.7621	27.9056	27.4198	27.6413	27.9811	28.0444	27.7268	27.6363	27.7847	27.6943	27.6636
HMOX2	27.4972	27.8004	27.725	27.5966	27.6862	27.6244	27.605	27.7306	28.1029	28.0442	27.6598	27.4974	27.3658	28.0318	27.577	27.6116
COX7A2	27.7888	28.0481	26.6991	27.8615	27.7482	27.7286	27.6409	27.0431	26.8533	28.3291	26.8208	27.9397	27.4872	28.1474	28.01	27.6917
ACP2	27.7253	27.3855	27.3234	27.8538	27.7923	27.6979	27.3003	27.9727	27.7758	27.6829	27.1504	27.9183	27.7746	27.8145	27.9028	27.8058
CACNA2D1	27.1663	27.1149	28.0172	27.8744	27.4808	27.3934	27.4006	28.3726	27.7525	28.2027	27.315	27.47	27.4985	28.1336	27.5739	27.742
CPOX	27.7302	27.9911	27.2168	27.2996	27.99	28.0902	27.6955	27.195	28.0392	27.8763	27.769	27.9417	27.4002	27.6291	27.4939	27.4747
MYO1B	27.4977	27.6479	27.7561	27.9074	27.5903	27.5009	27.861	27.52	27.9111	27.9576	27.7614	27.6555	27.5686	27.774	27.7388	27.4985
PRKAR1A	28.0427	27.7193	27.4213	27.6496	27.9881	27.5999	28.2154	27.3083	27.2634	27.5129	27.8841	27.9161	27.7757	27.1535	27.7083	27.712
ADNP	27.7821	27.6075	27.8345	27.6366	27.8293	27.8274	27.7054	27.6075	27.5634	27.6714	27.5362	27.9652	27.3279	27.7094	27.7395	27.8782
PPP1R2_PPP1R2P3	27.9536	27.6892	27.672	27.0466	27.6819	27.898	27.474	27.8247	27.6999	27.8973	27.9752	27.6651	27.6549	27.9269	27.5531	27.4033
SMARCD1	27.7122	27.5895	27.6382	27.8503	27.9048	27.8558	27.9385	27.5013	27.2924	27.4865	27.9162	27.9384	27.3955	27.6018	27.5864	27.8386
ANXA4	27.5881	28.1187	26.3747	26.3747	27.2415	27.901	26.4641	25.9079	28.9791	28.6249	25.991	27.0105	28.947	28.0639	27.068	26.02
IVNS1ABP	27.8727	28.4255	26.8195	27.4085	27.8493	28.2886	27.3593	26.3537	28.2183	28.0091	27.5284	27.1744	27.8344	27.4548	27.6526	27.153
HEXA	28.0739	28.1038	26.9411	27.3722	27.7912	27.8518	26.9139	27.0539	28.3498	27.9784	26.8515	27.453	28.308	27.8616	27.2834	27.3654
RPL35	27.4142	27.6506	27.5336	27.84	28.3901	27.5517	27.0089	27.0421	26.6605	27.6022	27.3735	27.9587	27.8866	27.8077	27.7879	28.0884
PRAF2	27.7717	27.326	27.4647	27.5745	28.0199	27.9082	27.37	28.1545	27.946	28.0418	26.6634	27.2436	27.6364	28.0921	27.2329	27.2353
PDXDC1	27.7688	27.9208	27.3343	27.506	27.7205	28.1311	27.2118	27.3915	28.1361	27.8643	27.3163	27.5674	28.3008	27.7313	26.6766	27.2617
PHF5A	27.7371	27.6009	27.7272	27.5371	27.6711	27.5815	27.9826	27.2926	27.4147	27.6483	27.7249	27.9693	27.6392	27.7051	27.6539	27.8737
ATL1	27.4437	27.1582	27.8708	27.8845	27.3909	27.5481	27.8274	28.0513	27.7381	27.7098	27.888	27.1997	27.49	28.122	27.58	27.5194
UTRN	27.863	28.5034	26.8915	27.3081	27.8353	28.6144	27.0446	25.2253	27.82	27.6114	27.1738	27.4989	28.4656	26.6133	27.4884	26.7417
HDHD2	27.6869	27.4815	27.8491	28.159	27.8193	27.5551	27.1356	27.9829	27.3557	27.6142	27.7208	27.3681	27.881	27.4147	27.8029	27.6446
ZRANB2	27.6326	27.5848	27.7021	27.8468	27.6439	27.9079	27.8812	27.1923	27.4159	27.411	28.0232	27.9039	27.4623	27.3839	27.9378	27.5429
SUCLG2	28.0508	28.0967	27.1878	27.618	28.2841	27.9698	27.3267	26.8973	27.8067	27.5045	26.7875	27.5818	27.6741	27.5445	27.8722	27.6204
ILK	27.9169	28.123	27.1767	27.577	27.6899	27.8565	27.602	27.1272	28.12	27.868	27.5398	27.4763	27.3701	27.3864	27.6574	27.4855
LPCAT1	27.1095	27.0193	27.7887	27.9127	27.432	27.5856	27.2502	28.2092	27.4161	27.3559	27.3747	28.0773	27.711	27.3532	27.8547	28.1865
POLR2E	27.8083	27.6273	27.5986	27.9131	27.8569	27.6216	27.7538	27.6945	27.7617	27.53	27.4108	27.7565	27.7151	27.6184	27.537	27.44
TMA7	27.8933	27.8155	27.563	27.3504	27.7114	27.4932	28.1946	27.4284	27.5702	27.6872	27.634	28.0559	26.8265	27.5863	27.6072	27.6809
VPS4B	27.7587	27.5037	27.7227	27.6378	27.8997	27.6755	27.3907	27.8505	27.4644	27.503	27.7825	27.6896	27.6826	27.6826	27.8916	27.4223
PITRM1	27.7116	27.913	27.5789	27.5753	27.7145	27.956	27.534	27.3609	27.9276	28.1782	25.4938	27.6957	27.8887	27.5403	27.1663	27.717
ACIN1	27.441	27.4896	27.7959	27.4573	27.5755	27.9225	27.5172	27.5447	27.6642	27.5253	28.0522	28.0344	27.6717	27.4513	27.6537	27.6428
FSD1	27.2333	27.1158	27.9404	27.9959	27.566	27.262	27.6814	28.0415	27.2111	27.8067	27.5977	27.7809	27.3936	27.5589	27.8185	28.0712
ARMCX3	27.6008	27.711	27.3851	27.5691	27.6435	27.3043	27.7538	27.6374	27.463	27.2788	28.2803	27.5683	26.9924	27.732	28.3487	27.7203
CPSF3	27.3382	27.8355	27.5531	27.8998	27.8124	27.5095	28.1453	27.4024	27.4949	27.6154	28.1341	27.3741	27.6924	27.276	27.6191	27.4994
ABI1	27.5167	27.5162	28.1037	27.8731	27.4527	27.5953	27.8594	27.589	27.5494	27.6208	27.5864	27.4735	27.9303	27.6857	27.428	27.579
TRNT1	28.0384	28.0548	27.1718	27.2546	28.2141	27.9478	27.2249	27.53	27.4763	27.7364	27.4571	27.5555	27.81	27.742	27.3626	27.3533
TFCP2	27.4045	27.31	27.762	27.7051	27.6409	27.7252	27.8347	27.5691	27.4627	27.5008	27.9508	27.7923	27.7601	27.6132	27.6669	27.5822
CAMK2G	27.6052	27.2317	27.5526	27.5892	27.4407	27.4476	27.4289	28.0371	27.7876	27.7856	27.3187	27.8745	27.656	27.7408	27.6155	28.0149
ZMYM2	27.8496	27.5758	27.7462	27.5637	27.7218	27.756	27.7708	27.3732	27.0691	27.6449	27.5731	27.801	27.4011	27.846	27.7977	27.7009
GPX4	27.2062	27.8617	28.5385	27.5186	27.2021	26.9157	28.3675	27.3902	27.5327	27.2422	28.0464	26.9597	27.5319	26.7416	27.6464	28.073
THOC3	27.4885	27.797	27.0459	27.8196	27.5393	27.6687	27.4893	27.2822	27.5829	27.8011	27.7837	27.9779	27.7254	27.7268	27.891	27.4764
APPL1	27.6862	27.5181	27.7326	27.5306	27.767	27.7536	27.6382	27.5501	27.6565	27.4006	28.1417	27.5745	27.4386	27.7854	27.6365	27.3654
RNF20	27.6509	27.5723	27.7352	27.4483	27.9113	27.6445	28.0008	27.1688	27.5748	27.5859	27.6313	27.9304	27.2437	27.6467	27.566	27.7679
NDUFA9	27.4577	27.7529	27.8188	27.6137	28.0108	27.4581	27.2587	28.0512	27.7796	27.6526	26.9058	27.7561	27.8609	27.4726	27.1591	27.7961
EFHD2	27.9262	28.3298	27.4142	27.4117	27.5016	27.5006	27.5481	27.5666	27.8909	27.1525	28.2696	27.1139	26.7708	26.3986	27.5841	27.2443
MFGE8	28.0061	28.4725	27.0062	27.1676	27.5768	28.102	27.8118	26.2943	28.2556	27.9159	26.7815	27.2032	27.6287	27.3206	27.4386	27.2313
CARKD	27.6103	27.6438	27.2093	27.485	27.7868	27.8286	27.4494	27.7218	27.8593	28.0148	27.7504	27.531	27.3226	27.7951	27.4495	27.4731
USMG5	27.6946	27.642	27.6065	27.7733	27.6376	27.4277	27.6023	27.9055	27.259	28.2001	27.5163	26.9121	27.7494	27.9812	26.8313	27.7622
WDR44	27.2401	26.7242	26.8974	27.9952	27.1038	26.9212	27.2919	28.4307	27.8783	27.8892	28.0591	27.3884	27.582	27.7742	27.9377	27.6765
FAH	27.5717	28.142	27.563	27.7123	27.3478	27.6811	27.1699	27.0663	28.107	27.2999	25.0011	28.1246	28.2935	26.3079	28.0707	27.7588
ROCK2	27.4647	27.7826	27.8007	27.5809	27.5856	27.5685	27.8028	27.4053	27.7937	27.3506	27.8566	27.8452	27.2566	27.5783	27.5311	27.6501
MCU	27.8899	27.8832	27.4182	27.313	27.97	27.9086	27.477	27.0741	28.0275	27.8324	26.8052	27.5127	27.6549	27.7299	27.4592	27.5451
HDGFRP3	27.5338	27.6243	27.3679	27.4052	27.4603	27.3197	27.4589	27.5368	28.0213	28.0347	27.4424	27.6369	27.5733	28.0294	27.6093	27.7538
GTF2F1	27.6893	27.7864	27.614	27.5957	27.2545	27.8633	27.948	27.5189	27.6956	27.7163	26.7088	27.878	27.7932	27.4226	27.3893	27.7571
KIAA1211	27.8115	27.5413	27.7801	27.6567	27.7141	27.3334	27.717	27.9501	27.4847	27.7315	26.2399	27.7843	27.0186	27.7742	27.4229	28.0522
CKMT1A_CKMT1B	27.0599	26.835	27.7782	27.8816	27.3778	27.4414	27.4551	28.1671	27.3311	28.0269	27.8389	27.1037	28.0502	27.9183	27.2214	27.4092
PPP1R21	27.4237	27.1485	27.4369	27.7665	27.6221	27.4129	27.458	27.8712	27.5566	27.9586	27.6028	27.6264	27.718	27.8807	27.5624	27.6405
LARS2	27.9076	27.7195	27.6724	27.4266	27.8329	27.7581	28.0565	27.1419	27.5474	27.7518	27.3763	27.2148	27.6472	27.7101	27.6453	27.1474
GATM	28.6498	27.8377	26.8867	26.9925	28.6653	28.1591	26.0577	28.1401	25.1794	26.9438	27.4856	25.93	27.2013	25.6919	28.264	26.6527
CRK	27.5886	27.0123	27.4468	27.6932	27.7757	27.9942	27.3945	27.5253	27.5648	27.7049	27.8463	27.4259	27.5326	27.6182	27.588	27.8188
EML1	27.7605	27.6078	27.7508	27.8511	27.3081	27.4711	27.8823	27.7968	27.3278	27.4437	27.3854	27.9032	27.2064	27.2473	27.7172	27.9054
EIF2B3	27.431	27.56	27.6886	27.7028	27.6527	27.5146	27.7053	27.7681	27.6289	27.5112	27.8538	27.4081	27.6193	27.6385	27.5088	27.6285
NIF3L1	27.6754	27.6334	27.6976	27.5323	27.8604	27.8439	27.5845	27.5659	27.3517	27.6295	27.5812	27.6983	27.4074	27.5278	27.7385	27.4624
CDK5RAP3	27.7798	27.6109	27.4514	27.5294	27.5336	27.8819	27.6116	27.5508	27.4884	27.1452	27.6893	27.9649	27.3011	27.581	27.7215	27.7524
HSPBP1	27.4557	27.4867	27.6117	27.7456	28.109	27.5522	27.8301	27.3556	27.3849	26.9026	27.9275	27.554	27.4239	27.6422	27.6837	27.5911
TXN2	27.8882	27.8093	26.7258	28.0062	27.6752	27.9497	27.498	27.2935	26.5435	27.9308	26.3463	27.9564	27.3652	27.6293	27.8256	27.5021
PSMG1	27.8137	27.4525	27.7581	27.706	27.5275	27.4045	28.132	27.2379	26.9841	27.3251	28.1197	27.4577	27.4042	27.4996	27.886	27.5589
DRAP1	27.72	27.707	27.3697	27.6084	27.5125	27.6677	27.3171	27.5708	27.6578	27.5385	27.8411	27.4333	27.5903	27.5777	28.0287	27.5004
CDK5	27.5419	27.5348	27.476	27.5484	27.455	27.5475	27.3112	28.0145	27.739	27.6178	27.9585	27.3664	27.552	27.7791	27.5884	27.5434
KIAA0196	27.7187	27.6376	27.4987	26.8526	27.8503	27.7464	27.5472	27.2757	27.6894	27.7632	27.5011	27.7055	27.177	27.8525	27.6203	27.8868
ERLIN1	27.7993	27.8137	27.7123	27.5683	27.6909	28.1459	27.5001	26.8537	27.3754	27.3484	27.6538	27.8435	27.5812	27.4019	27.4261	27.4083
TIGAR	27.4016	27.7018	27.5647	27.2698	27.3026	27.4014	27.9875	27.5374	28.1607	27.7492	27.3787	27.4822	27.962	27.2942	27.6534	27.4056
CIAO1	27.6817	27.6696	27.2085	27.778	27.5721	27.9294	27.6069	27.5686	27.6531	27.4762	27.3785	27.8003	27.4978	27.2489	27.8201	27.5274
ANKRD17	27.5997	27.4254	27.314	27.8274	27.8729	27.4066	27.4559	27.6357	27.3025	27.2855	27.8886	27.7918	27.7134	27.5644	27.737	27.5204
GCA	27.6857	27.789	27.3705	27.8728	27.4703	27.8629	27.3824	27.5524	27.1268	27.2926	27.7114	27.858	27.9041	27.011	27.6877	27.5385
NDUFA2	27.6955	27.7013	27.617	27.1476	27.6675	27.3534	27.3685	27.8392	27.6945	27.5191	27.5721	27.8368	27.6942	27.6252	27.4398	27.5247
MAP2K6	27.6186	27.3355	28.0863	27.3674	27.435	27.6076	27.9975	27.1641	25.7613	27.3944	28.0779	28.0515	26.8726	27.6492	27.5717	27.7756
CNRIP1	27.3353	26.8646	27.761	27.8797	27.6001	26.9834	27.6243	28.2633	27.4634	27.9367	27.4567	27.4087	27.6135	27.2611	27.7079	27.5803
SUMF2	27.592	27.6807	27.3979	27.5884	27.4211	27.1227	27.3781	27.1811	27.6571	27.5547	27.7912	27.9278	27.9358	27.3796	27.5209	27.7571
SEH1L	27.5924	27.6528	27.3269	27.4833	27.435	27.6254	27.6479	27.5661	27.4116	27.7287	27.8192	27.6467	27.6531	27.8196	27.5297	27.402
PPL	27.8209	27.7274	27.627	27.6695	27.3798	27.5347	27.3838	27.7408	27.3589	27.6814	27.6528	27.0572	28.2512	27.3813	27.4985	27.2055
STK26	27.7701	27.9354	26.8107	27.684	27.4078	28.0522	27.243	26.4634	27.7176	27.2046	28.1512	27.1891	27.9213	27.6946	28.0335	26.556
LIMS1	27.7605	28.274	27.1239	27.0445	27.5156	28.0566	27.2916	27.0742	28.1259	27.655	27.4753	27.4174	27.5001	27.4053	27.3183	27.1661
IKBIP	27.587	28.3849	27.0974	27.3347	27.2007	28.0679	26.8824	26.4136	28.1395	27.5507	27.2306	27.4638	27.7989	27.4731	27.3031	27.6909
NELFB	27.6481	27.6347	27.6306	27.3922	27.7415	27.826	27.7978	27.2005	27.2997	27.3294	27.9919	27.6582	27.1611	27.3335	27.7172	27.6127
VRK1	27.8595	27.7585	27.4507	28.026	27.623	27.7835	27.6998	27.2186	25.5095	27.4667	27.7144	27.8342	27.2764	27.2011	27.7563	27.5085
RAB35	27.446	27.2661	27.5288	28.1098	27.3849	27.7245	27.4952	27.7369	27.4308	27.4842	27.5908	27.4191	27.559	27.6849	27.4001	27.7389
IKBKAP	27.6227	26.8594	27.6993	27.4459	27.6366	27.3842	27.8348	27.2659	27.6527	26.8625	27.5602	27.7734	27.6149	27.2164	27.5978	28.2885
[truncated: 1,477 more rows]

## Sheet: Supp Table 2
Gene symbol	Fold change	p-value
PCDHA6	2.2676	4.65768e-06
DPP10	2.35929	7.73846e-06
UNC5D	2.47494	9.14549e-06
ZNF506	2.59351	1.01369e-05
DEPDC7	0.722364	1.64461e-05
PLAUR	0.51863	3.21862e-05
RPL12P16	0.432638	3.28085e-05
LRRC4C	2.38364	5.16857e-05
ZNF528	2.71234	9.34905e-05
NKX3-2	0.500837	0.000126942
NBPF8	0.717435	0.000166458
PRDM7	1.50407	0.000189162
ZSCAN1	2.27537	0.000216011
PSEN1	0.822342	0.000221362
KIAA1429	0.845477	0.000239601
PSD4	1.46744	0.000267763
AGAP13P	2.13536	0.000272603
RP11-1348G14.1	1.7541	0.000280815
ZNF99	1.6269	0.000327272
GRIK4	1.40217	0.000341831
CCER2	0.513346	0.000368772
TCTE3	0.720682	0.000478068
KCP	0.68402	0.000486309
PCDH7	1.71801	0.000550162
C2orf74	0.721477	0.00055893
TMEM229B	1.84983	0.000620273
TIMP2	1.36411	0.000669801
NSFL1C	1.11759	0.000685139
DNAH10OS	1.5224	0.000697285
VPS37B	1.74216	0.000714251
TCEAL5	1.91817	0.000735696
OLFM2	1.50752	0.000748161
MAGEA2B	0.195821	0.000776903
MSH5	0.562986	0.000818529
MAP9	1.27329	0.000819864
TBX19	0.630031	0.000827134
TCEAL7	1.6988	0.000840956
MMP15	1.33758	0.000878627
MMP24	1.48587	0.000976213
SETD1A	0.728012	0.00101948
FAM86B1	1.37223	0.00109408
ZNF534	3.08394	0.0011768
DEPDC1	0.598961	0.00119319
TRAPPC9	1.26268	0.00133914
BCAP29	0.825581	0.00139074
HEY1	0.74167	0.00139965
ZNF667	3.64403	0.00145208
SHISA8	2.28541	0.00145335
ANKRD20A5P	0.335853	0.00146373
LIPH	0.488616	0.00146736
SORCS1	2.49239	0.00151661
ZDHHC8P1	1.48309	0.00152375
RP11-574F21.3	2.01095	0.0015524
ADCY10P1	0.673148	0.00155751
RP9	0.850916	0.00157752
THUMPD2	0.813926	0.00159403
RSPO4	1.50008	0.00160446
ANKRD65	0.564058	0.00161438
NBL1	1.59215	0.00163728
GUSBP4	0.47714	0.00164972
SLC34A3	2.3586	0.00177041
RASL10B	1.38782	0.00177315
TUBB8	0.195063	0.00181449
KCNJ11	1.32524	0.0018387
PIPSL	0.770909	0.00186396
ZC3H12C	0.801997	0.00186928
TRMT5	0.725753	0.00192259
POLK	0.812021	0.00193891
ZNF860	1.78947	0.00206676
FNDC10	1.5151	0.00207517
LLNLR-285B5.1	4.09694	0.00221827
FOXN2	0.837155	0.00222293
NACA3P	0.672727	0.00235749
ARID4B	0.841824	0.00243598
ADAT2	0.772639	0.00244184
PPM1H	1.34486	0.00244875
KIAA1644	1.51753	0.00248492
CSAG1	0.25662	0.00250688
NLE1	1.10729	0.00251483
GRIPAP1	1.26156	0.00253533
BECN1	0.837385	0.00255787
UHRF2	0.782598	0.00263265
ADPRHL1	0.573174	0.00265118
DBNDD1	1.26263	0.00273383
BVES	0.714984	0.00277577
NR2C1	0.80054	0.00279591
DBX1	0.56294	0.00282863
MPZL3	1.42732	0.0028596
ZBTB6	1.18628	0.00291401
APTX	0.834878	0.00293893
LEFTY2	0.459348	0.00295182
NRAS	0.873731	0.00297624
MAP2K5	1.20929	0.00298395
SIRPA	1.14755	0.00302671
TOPBP1	0.838222	0.00317579
GNA14	1.95496	0.00319051
CBLB	0.863299	0.00319609
HAUS6P3	1.92962	0.00322761
AC009487.6	0.69102	0.00323914
RP11-686D22.7	1.67812	0.00325549
LRIG3	0.688907	0.0032654
HAUS3	0.817963	0.00329398
EVI5	0.82734	0.0033194
CLCN3P1	2.06216	0.00336337
ABR	1.24589	0.00337663
KLHDC7A	2.17939	0.00339575
CSAG3	0.524188	0.00346878
NTNG1	1.46165	0.00349757
KHDRBS3	1.57368	0.00351242
STARD4	0.799307	0.00366395
TCEANC2	0.844016	0.00369308
MTERF3	0.815426	0.00371447
SPRY1	1.47122	0.00374755
NUCB2	0.797425	0.00377882
PRPF39	0.852085	0.0037863
ALDH1L2	0.779991	0.00379473
PSMC6	0.82936	0.00393605
CD320	1.16428	0.00397168
TRNP1	1.85001	0.00398488
ZNF552	1.37412	0.0039904
IL17RA	0.728987	0.00399481
CTNNA2	1.50497	0.00410282
NOP14	1.26079	0.00411508
OCLM	0.596812	0.00414909
DOK7	0.406833	0.00418826
PLAC9	2.66328	0.0042019
VOPP1	1.23914	0.00424294
HNRNPCP3	0.670515	0.00425758
PDE2A	1.2897	0.00430829
TGFBR3	0.619799	0.00433722
CILP	1.64711	0.00438671
COL4A3	1.86521	0.00446018
ZNF267	0.748117	0.00446524
AGAP14	0.550935	0.00458432
GOT2P2	0.62381	0.00461764
RND1	0.668789	0.0046217
PCDHA1	1.48318	0.00477444
ALPK3	1.57916	0.0048229
ZNF394	0.81659	0.00482641
TCERG1	0.886266	0.0048621
ELK3	0.757616	0.00498396
TMEM241	0.820301	0.00504889
LBH	1.37184	0.00510461
DHRS13	1.20571	0.00515416
SPOCK1	1.5333	0.00516482
ANXA2P2	0.781821	0.00520093
BMP2K	0.807815	0.00524047
SH2B2	1.19617	0.00538788
RNF2	0.879511	0.00547113
C8orf76	0.85895	0.00547621
CAST	0.773649	0.00548037
PIBF1	0.829557	0.00549996
ATF1	0.798949	0.0055109
LRRC2	1.4345	0.00553107
PABPC1L	0.732601	0.00562515
AQP5	1.46419	0.00564361
SVILP1	0.606796	0.00567165
ATP6V0A1	1.56491	0.00573031
ENTPD7	0.854879	0.00574429
C11orf24	0.860569	0.00575572
RNASEL	0.687125	0.00581311
ADA	0.725481	0.00581634
LDLRAD4	1.29545	0.00584565
DNAH9	1.94412	0.00586528
AIDA	0.834705	0.00587673
HIST1H2BG	0.589612	0.0059115
RASL12	0.590572	0.00602357
KCTD2	1.11973	0.00609802
SYCP2L	0.665032	0.00611312
KCTD14	1.54229	0.00613932
RAB39A	0.776906	0.00620568
OPRM1	0.753336	0.00638735
PIWIL4	1.56479	0.00655518
PPP1R1A	1.41029	0.00657536
NBPF2P	0.699712	0.00658489
PTGES2	1.20806	0.00658809
NOD1	0.70636	0.00664535
UBE2O	1.16442	0.00667412
ATP13A2	1.26706	0.0067303
ENTPD5	0.88583	0.00674241
CHRNB3	2.31017	0.00682664
BTBD8	0.573382	0.0068331
RP11-156P1.2	0.525122	0.00684167
RBM43	1.38555	0.00697267
CA5BP1	1.35121	0.00702603
ATPAF1	1.1837	0.00702639
UBE2B	0.867868	0.00705036
ABHD15	0.770803	0.00708193
UAP1	0.81	0.00717973
PCDHB7	1.56681	0.00718607
ADGRV1	0.709929	0.00728075
FAT1	1.29475	0.00736566
HAS3	1.53579	0.00742724
RPL3P3	1.66482	0.00749096
PABPC4	0.914921	0.00749364
BMS1P16	0.687817	0.0075568
INPPL1	0.735087	0.00758633
PHF12	0.796062	0.0076592
PDE11A	1.63585	0.00765957
NMRAL1	1.25886	0.00777164
ECSIT	1.24401	0.00777699
CA10	2.13613	0.00778647
ZNF280B	0.815001	0.00780739
TRIM32	1.12617	0.00787068
FAM90A1	1.41143	0.00787847
ABHD17C	1.32737	0.00790988
TNFAIP2	0.651324	0.00792828
KDELR3	0.669083	0.00801593
CNDP1	1.59158	0.00801866
EIF2S1	0.881906	0.00804892
RGS16	0.735971	0.00805272
HEATR4	1.79442	0.00808033
TFDP2	0.794995	0.00827565
ELOVL5	0.872657	0.00830771
BIRC3	0.511337	0.00831705
NPHP3	0.859334	0.00832872
SH3BP5	1.31862	0.00833977
ZNF835	2.02129	0.00834236
DENND2C	0.682942	0.00834879
AC007875.2	1.48811	0.00835278
ZSCAN20	0.837328	0.00839072
LARP7	0.820357	0.0084853
RIT1	0.8663	0.00854169
GDAP2	0.778782	0.00862869
RP11-488L18.4	0.790963	0.00864599
FZD8	1.30525	0.00874369
IFNLR1	1.91287	0.00881747
SNRNP48	0.820391	0.00882474
GXYLT1	0.801031	0.00884051
PIEZO1	0.801065	0.00886373
M1AP	0.316512	0.00890388
AC016739.2	0.686089	0.00892401
LY6H	1.7815	0.00913789
BCRP9	0.397975	0.00916532
TDRD3	0.891121	0.00922978
OPN3	1.44154	0.0092382
CCNG2	0.87457	0.00926753
LIPE	1.21036	0.00931199
SWT1	0.812991	0.00944198
ACD	1.15635	0.00959198
MFNG	0.638554	0.00961036
NUDT12	0.880544	0.00966601
SMC5	0.859191	0.00968044
CCT6B	0.809443	0.00968966
RBM25	0.872929	0.00976114
PNISR	0.858361	0.00976561
BIRC2	0.788711	0.00976708
B9D1	1.22739	0.00980833
CNGA1	1.74687	0.00996708
SAAL1	0.856629	0.0100424
SLC36A4	0.880552	0.0100817
IKZF5	0.757764	0.0101755
POU4F1	1.52495	0.0102317
ZNF135	1.38508	0.010257
GAS6	1.16572	0.0102698
CEP57L1	0.761394	0.0102846
RP11-568K15.1	1.27671	0.0103331
GDPD3	0.521388	0.0103526
FAM161A	0.875983	0.01043
EIF2AK1	0.844898	0.0104824
RGPD1	0.44355	0.0105431
TMEM50B	0.847011	0.0105989
CIB2	1.22657	0.0106384
PRRT3	1.29954	0.0107675
PRICKLE2	1.47437	0.0107709
ZNF816-ZNF321P	0.401864	0.0107836
HAPLN3	0.465396	0.0108438
DHX40P1	0.634284	0.0108492
PEBP1	1.10356	0.0108881
STARD6	0.439166	0.0109238
PSMA5	0.878028	0.0109641
VTN	1.56111	0.010994
PMP22	0.657568	0.0109986
CMTM3	0.838716	0.01105
CLN5	0.843775	0.0112291
CDH11	0.764448	0.0112394
MAGOH2P	0.622206	0.0112894
C1orf27	0.812351	0.0114239
PLCG2	0.533045	0.0114299
RP11-216M21.1	0.55297	0.011441
HIST1H2BJ	0.522581	0.0114547
COPB1	0.856091	0.0115352
ASCL5	1.73687	0.011585
ACRV1	0.590986	0.0116015
STRADA	0.915249	0.0116053
LRRC26	1.58747	0.0116216
AC010970.2	0.357203	0.0116411
ZBTB22	1.35471	0.011666
GALNT4	0.712121	0.0116731
RIMS3	1.26839	0.0117185
LRRN4	2.33377	0.0117509
TNK1	1.4761	0.0117644
SENP1	0.899513	0.01183
NMNAT1	0.825554	0.0119621
TTC36	0.362012	0.0121081
SPOPL	0.889154	0.0121306
OCIAD2	1.30577	0.012137
NOS2	0.624254	0.0121469
GCC1	0.91547	0.0121708
OBSL1	1.19053	0.0122092
FAM222B	1.17385	0.0122427
MSL3P1	0.49903	0.012362
PKDREJ	1.46232	0.0124296
ENTPD1	0.830264	0.0124793
CNOT8	0.929681	0.0125148
CLIC1	0.82314	0.0125454
TMCO1	0.89281	0.0125582
CTA-963H5.5	1.44066	0.0126043
PAK2	0.893763	0.012701
SLC9A7P1	0.530335	0.012721
NUP58	0.861179	0.0127571
ZNF772	1.13853	0.0128464
DZIP1L	0.773245	0.0128727
CAPN1	1.32716	0.0129377
PRELID3B	0.876669	0.0129722
ZNF322	0.856553	0.0130055
ZNF471	2.16144	0.0131518
APH1B	0.756606	0.01319
RP11-686D22.3	1.83831	0.0132402
DOC2B	1.47866	0.0132431
KCNF1	1.44308	0.0133219
C8orf4	0.683967	0.0133558
KCNJ2	1.46943	0.0133713
AP1S1	1.16446	0.0133783
KDELC1	0.754073	0.0134138
SENP5	0.847931	0.0134322
PSMA1	0.858194	0.0135565
HS3ST2	1.25483	0.0135577
TMEM200A	1.4779	0.0135889
TCF4	0.797424	0.0136068
DPM1	0.781513	0.0136214
HSP90AB2P	0.728206	0.0136689
RPL9	0.805843	0.0136817
POLR2J2	0.7995	0.0137425
PPP4R3A	0.903291	0.0138024
KBTBD11	1.17409	0.0138344
RPL18AP3	3.14995	0.0138469
MYNN	0.855417	0.0138879
BST1	1.56947	0.0138897
HK1	1.25785	0.0139307
ABHD12	1.11758	0.0139479
ITPK1	1.27997	0.0139729
HS3ST4	2.12011	0.0139921
EAF2	0.533959	0.0140359
GGT5	0.573892	0.0140704
FGFR1OP2	0.779573	0.0141025
GPSM2	0.813093	0.0142682
ZDHHC20	0.807626	0.0142785
JUNB	0.841352	0.0143113
EEPD1	0.750488	0.0143424
SPTLC1	0.827613	0.0144661
RP11-113K21.3	0.411061	0.0144942
METRNL	1.21656	0.0145115
CELF2	1.31351	0.0145369
CENPC	0.686254	0.0145852
DUSP11	0.8938	0.0146734
TTL	0.885314	0.014676
PPFIBP2	1.57534	0.0147036
ZNF470	1.33642	0.0147754
LRRC37A4P	1.31529	0.0148798
SUSD2	0.679312	0.0149218
ACTBP11	1.80903	0.0149253
MTERF1	0.813451	0.0149612
HIST2H2BF	0.586362	0.0151919
ADCYAP1R1	1.25153	0.0152662
RFPL3S	0.661185	0.0152696
SCML2	0.786175	0.0152969
CRIP1	0.581097	0.0153042
SP3	0.872626	0.0153706
C1orf64	1.28601	0.0153965
DCLK3	1.61393	0.0154052
AHSA2	0.808312	0.0154655
ZNF83	0.775467	0.015476
WDR72	0.600355	0.0155933
MAMLD1	1.39992	0.0156401
RARS	0.870892	0.0156786
RAB11FIP4	1.4416	0.0156848
TRAPPC13	0.850391	0.015699
GRM5	1.87131	0.0157516
ZNF26	0.858509	0.015819
C9orf129	1.65735	0.0158425
ZPBP2	0.397725	0.0158459
HERC2P4	1.4942	0.0158508
TUBD1	0.741454	0.0159504
GJB5	1.88943	0.0159731
SEC23A	0.834399	0.0160276
RBFOX1	1.77727	0.0160426
CDH26	0.436015	0.0160475
MCEE	0.760921	0.016094
CD274	2.17868	0.0161159
CHRM2	2.09028	0.0161237
RAB15	1.31269	0.0161964
PRMT2	1.1648	0.0162488
HIST1H4E	0.424784	0.0162726
AFF3	1.2191	0.0165005
NPIPB3	1.30566	0.0165051
TRMT10A	0.812205	0.0165425
ZBTB4	1.14553	0.0166476
PRKCZ	1.35458	0.0167201
OR7D2	0.520092	0.0167291
LGALS3BP	1.24036	0.0169128
ACSM3	1.71645	0.0169218
C1QTNF4	1.59451	0.0169779
GTPBP8	0.84726	0.0169851
ETV4	1.4205	0.0170244
MMP9	0.621671	0.0170464
SMPDL3B	2.31335	0.0170985
SYNPO2	0.7845	0.0171316
CEP128	0.772952	0.0172085
PHC1P1	1.4277	0.0172797
MIER3	0.863953	0.0173331
MLH3	1.27686	0.0174054
ZNF823	0.786001	0.017408
LUC7L2	0.904872	0.0174282
INHA	1.57881	0.0175003
ALG2	0.858482	0.0175894
RPRM	1.38744	0.0175952
EDN3	0.443221	0.017682
NXPE3	0.838932	0.0177251
FXYD6	1.32936	0.0177765
ADCY1	1.70091	0.0178175
SURF6	1.10965	0.0178499
SYDE2	0.745464	0.017881
ZNF736	2.19026	0.0179182
DPM2	1.15899	0.0179293
EED	0.82616	0.0180461
DND1P1	1.58217	0.0180715
TEX14	0.529477	0.018118
RSL24D1	0.845617	0.0181925
CTB-63M22.1	0.635802	0.018214
NPIPA8	0.64882	0.0182201
CDK19	0.763191	0.0182311
SNURF	0.487623	0.0182764
STK24P1	0.65409	0.018324
MCL1	0.816451	0.0183343
PRPF18	0.827453	0.0183486
POC5	0.822994	0.0183605
RECQL	0.752452	0.0183928
RSRC2	0.872607	0.018454
EXOC3L2	4.54343	0.0184652
ZNRF1	1.19621	0.0184908
NPY1R	1.60057	0.0185435
CALML4	0.731397	0.0185648
ADGRL3	1.23319	0.0185775
PPM1M	0.77781	0.0186019
SHISA6	1.85782	0.0187013
MIB1	0.827162	0.0187866
CAPZA1	0.930135	0.0187935
P4HTM	1.15678	0.0189411
ZNF7	0.84186	0.0189478
P3H1	0.893967	0.019162
PTPRT	3.57995	0.0191845
ADD3	0.832225	0.0192174
GHR	1.31206	0.0193212
MED12	0.799729	0.0194126
KIF5B	0.863782	0.0194199
AAED1	0.684371	0.0194527
NHEJ1	0.900851	0.0194832
SNX7	0.789619	0.019528
NUMB	0.808689	0.0195443
AP1S3	1.33589	0.0196244
ZHX1-C8orf76	0.635517	0.0196286
NAP1L6	2.55847	0.0196887
CNOT2	0.868292	0.0199863
DONSON	0.791797	0.0199898
AC008132.13	0.677326	0.0199903
FDFT1	0.903607	0.0200589
CBWD5	0.782524	0.0201319
CDR1	0.593205	0.0201734
SAP30L	0.827568	0.0201914
CTD-3018O17.5	1.81456	0.0202454
PKN2	0.856729	0.0202762
SFRP5	1.75885	0.0202919
ADPRH	0.825217	0.0203628
SMAD2	0.893564	0.0203754
SLC6A11	1.49112	0.0203826
HSPA14	0.847488	0.0204105
AMZ2	0.90983	0.0204568
ZKSCAN8	0.844833	0.0204757
SORCS3	2.22983	0.0204812
LINC00634	1.4854	0.0205134
APLNR	0.62662	0.0205396
RP11-958N24.2	0.433713	0.0206472
CEP57	0.858304	0.0206735
CAT	0.728537	0.0206974
TMEM161B	0.848367	0.0209977
GOLGA6L9	0.719803	0.0210035
NECAB1	0.640606	0.0210041
SALL3	1.50592	0.0210054
KIF19	0.676244	0.0210913
EIF3C	1.27558	0.0211538
JRK	1.26771	0.0211576
FOXD3	2.64578	0.0211779
HNF4A	1.4304	0.0211811
SCPEP1	0.774432	0.0214444
RPL21	0.855651	0.021516
MAF	1.37605	0.0216319
ANO4	1.44489	0.0216478
HSFX1	1.3684	0.0216727
CEP85	0.852259	0.0217169
TMEM39A	0.704089	0.0217808
TLE4	0.843451	0.0217962
UTP11	0.872322	0.0218692
DHX8	0.890389	0.0218882
PCDHGA2	1.36098	0.0218996
MAGEA2	0.584263	0.0219771
GRAMD1C	0.626009	0.0220736
ZFAND3	0.890763	0.022143
CCDC94	1.141	0.0221885
MED6	0.852114	0.0222131
ERAL1	1.07631	0.0222236
KAZN	1.23934	0.0222747
RP11-438J1.1	0.751464	0.0223241
SCFD1	0.892049	0.0223648
LCN15	0.690204	0.0223741
CHD5	2.06731	0.0224878
CH507-9B2.3	1.29108	0.0224999
MTCO2P12	1.40876	0.0225027
SYTL4	0.711538	0.0225127
TVP23B	0.811445	0.0225884
EDIL3	1.48576	0.0226546
DCAF13P3	0.471603	0.0226612
AC008072.1	0.713149	0.022729
PRRC2B	1.18115	0.022735
ZNF174	0.894521	0.0227714
DYNAP	1.2107	0.0228732
DEAF1	1.18959	0.0228997
PSME4	0.899541	0.0229074
CASP9	1.1286	0.023003
WIPF1	0.720243	0.0230243
CAPS2	1.34593	0.023103
UTP6	0.854429	0.0231819
FARP1	1.16698	0.0231847
TDRKH	0.897001	0.023262
INTS6	0.826193	0.0233123
ZCCHC24	0.708822	0.0233142
SAP30BP	0.924888	0.023363
CDK5RAP3	0.8998	0.0235679
TSPAN19	0.690436	0.0235867
AFAP1L2	0.681701	0.0236242
CUX2	1.38755	0.0236647
CADM4	1.20858	0.0236735
PA2G4P6	1.43597	0.023693
IL4R	0.794506	0.0237694
ATOH7	0.588967	0.0237996
PIGA	0.781531	0.0238198
PDCL	0.864754	0.0238703
RTF1	0.935617	0.0240051
EFCAB10	1.284	0.0240322
AC092835.2	0.720605	0.0240495
CER1	0.418661	0.0241106
PSMC1	0.919864	0.0241425
ZNF184	0.781162	0.0241471
SNX18P3	1.95651	0.0241554
ETNK2	1.23839	0.0241988
CTHRC1	0.50319	0.0243057
BDH1	1.57573	0.0243231
CTTNBP2NL	0.891441	0.0244866
CASP7	0.687521	0.0244967
10-Mar	1.96006	0.0245426
UBE2L6	0.872294	0.0245539
DEXI	1.12477	0.0245933
IP6K3	0.647408	0.0246162
SEC14L5	1.37293	0.0246632
GYS1	1.31134	0.0247237
NOG	1.42289	0.0247733
RP11-437B10.1	0.845538	0.0248012
CHAC1	1.36452	0.0248207
BRINP3	1.55607	0.0248807
TGFBR2	0.812147	0.0248947
RPL7AP6	0.682058	0.0249947
SOAT1	0.881662	0.0250289
ADCY5	1.60347	0.0251824
ALOX15	2.58076	0.0252088
AGER	0.68799	0.0252523
ADAM17	0.842322	0.0252836
FAM69B	1.11734	0.025355
HIST1H3G	0.52386	0.0253618
ZNF799	0.700808	0.0253656
FAF2	0.930046	0.0255045
ACOT2	1.35748	0.0255125
RAC1P2	0.776185	0.025607
CCAR1	0.864105	0.0256475
GTF3C3	0.832294	0.0256743
CYB561	1.22477	0.0257099
NAXD	1.11745	0.0257236
ZNF517	1.19814	0.0257313
CASP8	1.25986	0.0258082
C1D	0.807631	0.025809
HSPA8P9	1.3749	0.0259227
U2AF1L4	1.17779	0.0259928
TTC21B	0.86131	0.0260282
CDC34	0.882426	0.0260557
MIER1	0.790838	0.0260573
FAM196B	1.39182	0.0261785
E2F6	0.874854	0.0261904
YTHDF2	0.869747	0.026226
ERCC5	0.800117	0.0262945
SLC4A4	1.90672	0.0263005
NCSTN	0.905034	0.0263092
PELI3	1.26286	0.0264732
C2orf83	1.76342	0.0265236
POLR3GL	0.804445	0.0265694
WNK4	0.577308	0.0266251
SMAD1	1.12562	0.0266926
RGPD2	0.604078	0.0267887
ZEB1	0.86236	0.0269314
RP3-423B22.5	0.72649	0.0270715
SHROOM3	0.709059	0.0270832
RBBP5	0.935891	0.0270994
MZT1	0.831198	0.0271014
AD000671.6	0.446515	0.027372
TTC39B	0.755257	0.0274502
POMZP3	0.814415	0.0275067
HOXA1	0.552673	0.0275978
IQCA1	1.8368	0.0276067
FBXO44	1.294	0.0276376
ISPD	1.30802	0.0276946
RBM48	0.830275	0.0279331
TMEM147	1.16169	0.0280037
ESPNL	0.377858	0.028021
GCA	0.761618	0.0280281
KCTD12	1.26164	0.0280738
UBE2T	0.85825	0.0280779
PIGY	0.363915	0.0281184
CADM1	1.48093	0.0281377
TPMT	0.871157	0.0281919
CENPVL1	1.35365	0.0282652
C8orf88	0.557127	0.028298
HMGB2	0.795413	0.0283043
BLZF1	0.802007	0.0283132
RP11-627K11.1	0.6988	0.0283762
PCDHB9	1.74694	0.0284004
EIF4BP3	0.636389	0.0284302
FARSA	1.10972	0.0284378
HEPH	1.71491	0.0284519
LIPA	0.82066	0.0284651
PDP1	1.20098	0.028477
ST13P5	1.63051	0.0284788
HEXIM1	0.663399	0.0285191
IL32	0.647591	0.0286279
CCT6A	0.905393	0.0287013
NHLRC4	1.6872	0.028703
MPHOSPH10	0.852732	0.0287208
ACTG1	1.3003	0.0287384
AC074141.3	1.84224	0.0287628
ABHD14A	1.37396	0.0288226
DDX50	0.819258	0.0288448
CCDC148	0.798047	0.0288588
RPS2P32	1.57972	0.0289235
ZSCAN12	0.875089	0.0289399
ROCK1P1	0.728302	0.0289646
CCDC77	0.812697	0.0291267
FAM227A	1.24803	0.0291598
NTRK2	1.57106	0.029189
PPP1R17	0.741846	0.029205
REG1A	0.303365	0.0292896
MROH1	1.59798	0.0292962
AKAP1	1.16215	0.0293196
NEK7	0.68335	0.0293429
RBAK	0.809942	0.0294046
ZNF385C	0.735901	0.0294571
TRAF5	0.778047	0.0294573
PARL	0.883451	0.0295036
PGAM2	0.434698	0.0295265
HIVEP1	1.15365	0.0296039
CEP55	0.783891	0.0296874
ACMSD	1.89974	0.0297473
TRAPPC5	1.1188	0.0297892
PMS1	0.870159	0.0298264
ZNF569	0.888811	0.0298358
AGGF1	1.30395	0.0298918
EIF3CL	1.46795	0.0299337
N4BP3	1.24374	0.0299713
PCDHB18P	0.541827	0.0299956
NAV2	1.32504	0.0300169
SCAF4	0.836685	0.0300291
ARL17B	1.2445	0.0301319
MYLK4	1.79614	0.0302066
RP11-54D18.2	2.41516	0.0302283
TTC4	0.90137	0.0302471
ZNF717	1.75535	0.0302586
RPL35P2	0.613757	0.030338
TMEM50A	0.83499	0.0303703
PDGFB	0.75389	0.030387
TMEM268	1.21462	0.0304113
RP11-80H18.3	0.837567	0.0305106
CAPN6	0.365215	0.0305135
HEATR5A	0.797723	0.0305437
SMURF2P1	0.800952	0.0305685
CXorf38	0.569975	0.0306709
TTLL1	1.1153	0.0306797
RPL5P22	0.642982	0.0307209
PKM	1.17644	0.0307228
ZC3H15	0.870111	0.0307343
GADD45A	0.858462	0.0308258
ZNF603P	0.439397	0.0308924
FGD6	0.759062	0.0309639
METTL15P1	0.668506	0.0311227
PGM3	0.795101	0.0312022
BTN2A2	0.760964	0.0312067
C17orf67	1.17986	0.0312446
NCR3LG1	0.689432	0.031255
FNDC11	1.53758	0.0312949
GNRH1	0.645574	0.0313768
SUGT1P1	0.653919	0.0314139
FAM35DP	0.773049	0.0314155
SRRM1	0.880713	0.0314778
ALX1	0.420027	0.0314903
MSL1	0.899147	0.0316207
GPR89B	0.78137	0.0317285
ELK4	0.707157	0.0317302
ZNF597	0.828785	0.0317981
CNEP1R1	0.840546	0.0318063
RAP1B	0.887421	0.0318532
ACSS2	0.865999	0.0318653
MAK	2.29262	0.0318938
ZNF98	1.65699	0.0319652
NIN	0.732407	0.0319888
RNF5	1.09177	0.0320033
SSTR2	0.726889	0.0320358
GNAQP1	1.59368	0.0320559
RPL21P7	0.749223	0.0321499
DPY19L1P1	0.842147	0.0322078
ZNF354B	0.86833	0.032355
TMEM63A	0.735184	0.0323614
C11orf74	1.28883	0.032424
ERICH2	1.42797	0.0324517
TMEM266	1.40449	0.0325203
IRS1	1.1804	0.0325394
COPB2	0.838923	0.0325536
CHIC1	0.777475	0.0325542
GNAI3	0.861816	0.0326081
EPS15P1	1.3958	0.0326184
SLC25A11	1.14351	0.0328255
MRPL46	0.91945	0.032857
FAR1	0.903246	0.0328595
RP11-49K24.6	0.582413	0.0330081
RTCB	0.941476	0.0330271
EYA3	0.783074	0.0330445
GPAA1	1.16226	0.033088
HSD17B11	0.765718	0.0330912
SUCLG1	0.885175	0.0331015
ZC3H7A	0.873644	0.0331654
ABCB10	0.864734	0.0331833
IFI16	0.681191	0.03323
TMEM220	0.782648	0.0333124
ANKRD12	1.14591	0.0333198
PRPF40A	0.866446	0.0333269
COL22A1	2.28627	0.0333801
DNAAF1	1.71965	0.0333818
FN3K	1.27309	0.0334252
AC112497.1	1.28307	0.0335391
MED29	1.10214	0.0335952
KCNRG	0.557241	0.0336009
ZNF227	0.886374	0.0336317
TWSG1	0.823993	0.0336609
PABPC1P4	0.802759	0.033673
SP110	1.79342	0.033795
CSPP1	0.924023	0.0338634
ATG16L2	0.811588	0.0339001
BTAF1	0.765155	0.0339644
C11orf54	0.848283	0.0340758
AGGF1P1	0.47448	0.0341458
UBE2Z	1.15222	0.0341606
NODAL	1.82836	0.0342322
DDX19B	1.11353	0.0342817
HTRA1	1.96831	0.0345659
VWC2L	1.61618	0.0345767
BUB3	0.913466	0.0346071
CCNL1	0.831806	0.0346615
ELOA	0.933766	0.0347543
PCDHAC1	0.700279	0.0347608
SGCE	0.875814	0.0348031
CPXM2	1.67507	0.0348211
MYRIP	1.74865	0.0348353
LCA5	0.811414	0.0348418
EGFL6	2.38877	0.0348557
CELF5	1.62227	0.0348879
NFKBIZ	0.753799	0.0349047
NBPF9	0.90384	0.0349184
TTLL12	1.19031	0.0350585
RNF208	1.39305	0.0350685
LTN1	0.856999	0.0350978
SYT10	1.58392	0.035157
FAM183A	0.5191	0.0351748
TARSL2	0.861977	0.0352024
CRB1	0.723736	0.0352446
RP11-157G21.2	0.688333	0.0352985
ZNF331	0.825171	0.0353391
HIST1H3H	0.608893	0.0353522
GIT1	1.13691	0.0354642
CRY1	0.756674	0.0354673
ANAPC10	0.726529	0.0355196
CMTM7	0.770621	0.0355773
RPL3P9	0.6188	0.0356263
PRPF38B	0.907777	0.0356314
EFR3B	1.3558	0.0357005
POC1B-GALNT4	0.559313	0.0357079
AIMP1	0.835651	0.035739
PLEKHH2	0.770581	0.0358341
RP11-339A7.1	0.440959	0.0359228
PHLDA2	0.688795	0.0359826
NAB1	0.83045	0.0361269
RP11-140L24.4	0.633502	0.0361712
VCPKMT	0.77003	0.0362151
PNPLA3	0.863459	0.0362183
DNTTIP2	0.872285	0.0362241
PITPNA	1.16117	0.0362544
URI1	0.877242	0.0363613
ZNF880	1.24347	0.0363666
EVA1A	1.81905	0.0364526
ZNF560	4.16183	0.0364559
TRIM60P18	1.73471	0.0364821
SEC23IP	0.71202	0.0365192
FABP5P7	1.26017	0.0365773
ZFAND1	0.802232	0.0365817
NDUFB9	0.886322	0.0366267
MED23	0.855649	0.0366661
DCUN1D5	0.8653	0.0366749
ITFG2	1.15663	0.0366939
ZNF224	1.23978	0.0367243
DIP2C	1.15248	0.0368015
PVR	1.37468	0.0368111
CSTF1	0.878132	0.036823
TROVE2	0.85618	0.0369578
MBIP	0.770453	0.0369635
PRLR	1.84335	0.0369715
RIC1	0.892321	0.0370122
TRANK1	1.59377	0.0370167
GOLT1A	1.93496	0.0370422
NPY5R	1.76123	0.0371217
SUGT1	0.922052	0.0372375
RPL27	0.82817	0.0372605
RBM17	0.885334	0.0372668
ATXN3	0.831548	0.0373618
AOAH	0.482135	0.0373663
AEBP1	0.743175	0.0376333
BBS9	1.41015	0.0376639
GFM2	0.905609	0.0376911
CENPL	0.845461	0.0378112
CNTN3	1.45892	0.0378544
PMS2P2	0.691777	0.037898
AMH	1.57341	0.0379997
SMAD4	0.873075	0.0380491
CHD6	0.800699	0.0380925
MEGF8	1.23355	0.0381003
ZBTB47	1.40044	0.0381413
GIPC2	1.33221	0.0381795
PINK1	1.13407	0.0382243
GK5	0.816451	0.0382307
RP11-848P1.9	0.702245	0.0382684
SAYSD1	1.20518	0.0383029
CWC15	0.888212	0.0383051
RPL7AP30	0.799581	0.0383466
TGFB1	0.67909	0.0384316
MCF2L	1.38551	0.0384991
SGTB	0.83794	0.038525
LL22NC03-80A10.6	0.906311	0.0386563
PEAR1	0.574875	0.0387293
TJAP1	0.809737	0.0387685
CCDC59	0.815511	0.0388079
TMEM256	0.797377	0.038914
ZNF468	0.814594	0.0391595
TICAM1	0.236286	0.0392199
IFNAR2	0.872478	0.0392851
BOLA1	0.865411	0.0393277
AARD	1.42214	0.0393369
GRIK5	1.1881	0.0393611
KCTD8	1.81221	0.0393796
ITGB1BP2	0.716118	0.0393841
RASSF10	1.89889	0.0393955
ZNF280A	0.454908	0.0394494
THRAP3	0.902786	0.0394741
ZNF425	1.16049	0.0395013
FAM20B	1.09486	0.0395046
YWHAH	1.18454	0.039528
3-Mar	1.36296	0.0395863
NTSR1	0.607213	0.039603
SMG8	0.848183	0.0396518
ARL1	0.768001	0.0398044
USP18	0.642086	0.0402695
HNRNPA1P59	0.72615	0.0402974
KDM4B	1.10033	0.0404017
GARNL3	1.18954	0.0404522
RIOK1	0.879183	0.0404615
GLB1L3	1.6845	0.0404865
COL11A2	1.45889	0.0405284
SEC31A	0.885728	0.0405843
SCDP1	0.62116	0.0406277
KLF9	0.607069	0.0406675
DSG3	2.30447	0.0406892
AC009967.3	1.47641	0.0407685
METTL21B	0.764086	0.0408009
TTLL4	0.872432	0.0408082
SPRYD3	1.2927	0.040963
CEP290	0.865502	0.0409962
LY75	2.5818	0.0410228
SLC16A10	1.53022	0.0410584
MOCS1	1.11609	0.041125
NOL8	0.883457	0.0411963
TBC1D3L	0.786111	0.0412104
ZBED6CL	1.58649	0.0413632
CHD9	0.834485	0.0414711
ENO1	1.31049	0.0415059
TP53BP2	0.769701	0.0415555
MBD4	0.890244	0.0415826
PITPNC1	1.43377	0.0416573
ABCA12	1.80437	0.0416671
CACNA2D2	1.22438	0.0416835
VSIG1	1.63949	0.0418572
SLC41A3	1.08665	0.0419561
NANP	0.869252	0.0419694
NCK1	0.760028	0.042032
GATSL3	0.75437	0.0420537
MAT1A	2.88953	0.0420661
ARHGAP25	0.641674	0.0421068
MTMR11	0.706407	0.0421381
TMPRSS5	0.686892	0.0422118
ANLN	0.813589	0.0422744
HS3ST1	1.59807	0.0422978
MUT	0.863827	0.0423007
PGR	1.60049	0.0423158
SYCP2	1.66002	0.0423327
PARP11	0.83755	0.0423405
RUBCNL	1.72014	0.0424146
JRKL	0.842637	0.0425572
STRAP	0.859761	0.0425954
RINT1	0.836031	0.0426103
FANCL	0.845557	0.0426274
AC000095.9	1.88497	0.0426524
HMGN2P46	1.45378	0.0426532
RP11-603B24.2	0.693314	0.0427081
TSPAN12	0.794015	0.0427187
LIN54	0.899177	0.0427701
KLHL24	0.699583	0.0427792
TMC5	2.07721	0.0428022
LY6E	1.34989	0.0428151
SRI	0.866438	0.0428587
PPP4R1L	0.670206	0.0429341
GNAZ	1.18618	0.0429644
DCTD	0.902794	0.0430068
PPP4R2	0.889103	0.0430258
STBD1	0.573077	0.0430483
TSEN15	0.908395	0.0430667
ZCCHC10	0.88753	0.0430698
PHLDA3	1.3392	0.0431476
ZNF419	0.854881	0.0431557
USP32P1	1.62126	0.0432299
TXLNB	0.63285	0.0432744
SIMC1	0.866832	0.043375
SLC28A2	1.29953	0.0434275
MT-ND4L	0.805614	0.0434436
SLU7	0.817806	0.0435873
MCRIP2	1.27332	0.0436309
CALN1	1.32094	0.0437021
PRKAR1B	1.22712	0.0437408
LRRTM2	0.775639	0.0437451
SRCIN1	1.33699	0.0437478
CLCF1	0.671572	0.0437935
TBC1D9B	1.1256	0.0439912
FUZ	1.17715	0.0440017
RP1-152L7.5	0.816364	0.0440432
IFIH1	0.547243	0.0440549
NDUFAF1	0.816478	0.0440629
ZIC2	0.702711	0.0441266
PET117	0.799919	0.044255
SLC1A6	1.54577	0.0442564
SURF2	1.17479	0.0443895
FAM96A	0.849662	0.0444093
KIAA0368	1.17671	0.0444186
PIFO	2.15362	0.0444226
PRR22	1.58084	0.0444984
FAT3	1.49756	0.0445069
DPP8	0.850608	0.0447385
ARF4	0.803601	0.0448497
LRRC59	0.910281	0.0448989
AK3	0.837644	0.0449273
PSMD9	0.92911	0.0450009
VRK2	0.801203	0.0450433
LGALS1	0.712428	0.045045
CERS1	1.23067	0.0451279
RP11-691N7.6	0.600833	0.0451289
MON2	0.899945	0.0452747
KLF2P1	2.14079	0.0453764
RPS8	0.898335	0.0453801
G6PC3	1.11681	0.0453843
THEM6	1.58601	0.045395
FGF19	1.86546	0.0454077
RPS25	0.853368	0.0454319
PSMD7	0.925769	0.0454392
DCP1A	0.820926	0.0454456
C12orf60	0.748408	0.045462
CDC27	0.879025	0.0455007
GPR63	0.770775	0.0455449
GGNBP2	0.871756	0.0456488
GPR135	1.30228	0.0456782
RPL15P20	0.67188	0.0457768
SDC3	1.20273	0.0458094
ZNF678	0.84358	0.0458431
HJURP	0.772079	0.0459298
PCMTD1	0.896635	0.0459541
TTC34	0.713781	0.045963
MALRD1	2.90136	0.0459652
CRAT	1.17088	0.0460014
EPS15L1	1.09867	0.0461219
FAAH	1.4717	0.0461396
ZNF100	1.35162	0.0462891
LEMD2	1.12217	0.0465226
DAP3	0.872338	0.0466583
KRT8P12	1.24577	0.0466793
CFAP161	2.71674	0.0467927
DENND6A	0.820868	0.0468655
TMCO4	1.44228	0.0469538
DESI1	1.13064	0.0470291
KLF10	0.718405	0.0470633
TBCEL	0.918807	0.0470697
ANKRD20A8P	1.80483	0.0470968
C18orf8	0.64132	0.0471993
ZNF480	0.908304	0.0472683
EDEM1	0.88881	0.0473001
SOCS2	1.35513	0.0473619
RPS6KA5	0.731221	0.0473973
SSR4P1	1.74646	0.0474353
SWI5	0.831949	0.0475001
PDCD10	0.876506	0.0475527
MPP5	0.828429	0.047556
C2orf49	0.858472	0.0476453
EHD4	0.826943	0.0477367
IL13RA2	1.41527	0.0477406
TMEM254	1.25177	0.0477986
IMP3	1.09985	0.047893
ENHO	1.34416	0.04791
CWF19L1	0.88852	0.0479708
EMP3	0.72663	0.0479949
OPRL1	1.30058	0.0480099
BEND5	1.20483	0.0480787
SNRPA1	0.780108	0.0480897
SPIN1	1.19016	0.0481221
FAM50B	0.510895	0.0481793
METTL17	0.845742	0.0481886
PLS1	0.742942	0.0482079
NKAIN2	1.61121	0.0483263
SNAP29	0.904003	0.048337
ATPAF2	1.13253	0.0483564
GSTM1	0.218551	0.0484173
ST6GALNAC6	1.13653	0.0485546
PCDHA7	1.37174	0.048577
3-Sep	1.33733	0.0487372
CDH15	0.587766	0.0488785
PROK2	0.472709	0.0489079
PRKACB	1.36186	0.0489526
RGS14	0.593518	0.0489949
SDF2	0.908795	0.049038
WDR53	0.790248	0.0491144
ZNF595	0.760721	0.0491749
SYT6	1.31494	0.0492703
TCF7L2	0.806734	0.0493192
RIMS4	1.37131	0.0493932
EIF2S2P4	2.18116	0.0494612
C1orf216	1.28773	0.0494938
MIF	1.14946	0.0495481
LYPD1	1.34667	0.0496669
ACOT7	1.16109	0.0496792
HBS1L	0.901942	0.0497063
XKR5	0.674178	0.0497501
SLC38A5	0.739092	0.0497567
LRRC37A9P	0.561124	0.0497776
C10orf82	1.50018	0.049907
C17orf58	0.824758	0.0499128
PCDH10	1.42391	0.0499129
ZNF19	0.873393	0.0500455
DCDC2	1.95462	0.050074
SAFB	0.888185	0.0501007
SERP1	0.887406	0.0501177
SEC22C	0.872963	0.0501326
ERV3-1	0.787033	0.0502413
CTSD	1.1338	0.0502865
CTD-3006G17.2	0.719106	0.0503013
VBP1	0.870476	0.0503086
CALCOCO2	0.851785	0.0503804
RPL38	0.859949	0.0503916
HSP90AB3P	0.862612	0.0504011
GLDN	0.613735	0.0504555
KLHDC4	1.15748	0.0504613
CH17-39B16.5	3.33672	0.0504886
SLC35B3	0.848093	0.05049
KIAA1024	1.56897	0.0505467
RP6-24A23.6	2.0024	0.0505518
NRG3	1.66452	0.0505669
NFE2L3P1	1.70248	0.0505708
ZBTB45P1	1.59502	0.0507062
GABPB2	0.828394	0.0507233
USP37	0.88088	0.0507601
SYNDIG1L	0.576066	0.0509709
MED4	0.944584	0.0509781
REV1	0.90306	0.0509866
CCDC120	1.17282	0.0510245
MCUB	0.771941	0.0510265
AZU1	1.6512	0.051039
CTAGE7P	1.39299	0.0510665
PPP1R3G	1.23081	0.0511382
NEK11	1.66667	0.0511512
ZSCAN30	0.822453	0.0511926
C6orf163	0.761191	0.0512282
SCD	0.858631	0.0512316
CAMK2A	1.40456	0.0512899
APAF1	0.874333	0.0513905
PIH1D3	2.78341	0.0514593
SLC16A13	1.43853	0.0514881
FLII	0.892041	0.0515796
JAK3	0.628107	0.0515819
HIST1H2AI	0.599511	0.0516057
AANAT	0.488676	0.0516501
ANKDD1B	2.44208	0.0516619
OSER1	0.80597	0.0517106
TMEM263	0.756034	0.0517615
ZFYVE16	0.879342	0.0518314
CDV3	0.895222	0.0518371
AC000367.1	1.43889	0.0518848
S100PBP	0.895726	0.0519406
COPS2	0.858941	0.0519504
FARSB	1.11811	0.0519902
ZKSCAN5	0.864896	0.0520041
ELOVL6	0.873443	0.0520173
MAP3K7	0.928571	0.0520314
LURAP1L	1.30491	0.0521092
BAG4	0.834369	0.052152
Z97634.3	1.33533	0.0522068
SLC30A2	1.4547	0.0522552
MIP	1.56801	0.0523393
TMEM234	1.21612	0.0523451
PLPPR3	1.25509	0.0524855
HSH2D	1.65996	0.0526381
TRIP12	0.892308	0.0526461
GABRG1	2.29512	0.0526565
LMOD3	0.679803	0.0526617
RPL6P27	0.735667	0.0527338
GLUD2	0.787934	0.052745
ZNF148	0.875719	0.0527524
ISOC1	0.851852	0.0528209
TMEM35B	0.679462	0.0528392
PAPOLA	0.908924	0.0528922
CDC14A	0.779752	0.0529685
SART3	0.871365	0.0530274
CGRRF1	0.841805	0.0530325
DIRAS1	1.26441	0.0530484
HSPBP1	1.22701	0.0530607
CYP20A1	0.874369	0.053084
PRKAG1	1.07038	0.053115
CCT4P2	1.83001	0.0532178
FIP1L1	0.836921	0.053262
KCNK9	1.46929	0.0533499
FBXO8	0.767161	0.0534035
TUBA3FP	1.21078	0.0534559
BRAP	0.898692	0.0535866
PDE6B	1.38708	0.0536531
PHACTR1	1.31336	0.0536573
LRRC57	0.902184	0.053676
CTC-471J1.10	1.57825	0.0536847
USP42	0.896466	0.0536858
BBS10	0.85459	0.0537182
PTGES3L	1.32347	0.0537443
P2RX1	0.482072	0.0537965
SERF1B	0.767756	0.0538797
CCDC7	1.25006	0.0539034
RPL31	0.905759	0.0540375
TATDN1	0.853912	0.0540679
TRPM3	2.86283	0.0542273
MSS51	0.778799	0.0542768
FAM207A	1.15989	0.0545302
ARHGAP45	0.832483	0.0545311
ZGRF1	0.790138	0.0546025
ZNF572	2.60829	0.0546277
TBC1D9	1.19199	0.0546345
GSAP	1.58651	0.0546365
TEX30	0.806577	0.0546457
C4orf47	2.01002	0.0546834
SNX18	0.810342	0.0547946
GPR180	0.781347	0.0548157
SMCR8	0.891118	0.0549712
MYH8	2.21946	0.0550388
ABCE1	0.925846	0.0550522
PPP2R5C	0.897861	0.0550688
DCXR	1.10694	0.0551055
PAN2	0.91126	0.0551452
NANOS3	1.87784	0.055208
SCARF1	0.54497	0.0552212
ARL5C	1.92367	0.0552232
SOBP	1.28613	0.0553098
NUFIP2	0.770067	0.055326
WIPI2	0.890092	0.0553338
INPP5A	1.13016	0.0554014
CSAG2	0.529946	0.0554163
R3HDM4	1.12349	0.0554858
TCP10L	0.67707	0.0555491
PAFAH1B3	1.25319	0.0556929
ADPRM	0.880647	0.0558109
NREP	1.38791	0.0558992
NTRK1	0.771089	0.0559263
ATP5C1P1	1.40259	0.0559298
SLC19A3	1.53732	0.0559886
KANK4	1.74367	0.0560256
RP11-423H2.1	0.764003	0.0560397
NUP37	0.819702	0.0561366
POU3F4	4.51637	0.0561753
SH3GL2	1.32607	0.0563544
CDKN2AIP	0.812601	0.0563908
SAMD11	1.4058	0.0563915
RP11-797H7.1	0.702912	0.0564316
DYNLRB1	1.10156	0.0564606
GTF2H2B	0.854229	0.0565534
PHACTR2	0.84111	0.0566386
FSTL5	1.85251	0.0566741
OXR1	0.858835	0.0566968
HNRNPA3P10	0.727933	0.0567222
EGFL8	0.660076	0.056736
HGH1	1.21336	0.056797
HENMT1	1.39017	0.0568072
RLN2	1.87683	0.0568158
AC006042.8	0.548499	0.0568214
TMC7	0.737169	0.0568359
bP-21201H5.1	0.693229	0.0568359
CTR9	0.906409	0.0568519
KDR	0.588952	0.0568692
AK1	1.2684	0.0568807
ROM1	0.786227	0.0568888
RP11-677M14.8	0.661076	0.0569047
UBXN7	0.839699	0.0569083
CEP44	0.8234	0.0569452
GSTCD	0.891548	0.0569534
TRIM67	1.3343	0.0569824
AC093616.4	0.756904	0.0569874
RBM47	1.74421	0.057167
EBAG9	0.859978	0.0573195
THAP8	1.14116	0.0573384
TMX3	0.881907	0.0573527
CSDC2	1.35077	0.0573529
ABHD10	0.859921	0.0573561
TRABD2A	0.65455	0.0573983
RTP1	1.41555	0.0575437
FKBP1A	1.31004	0.0576036
CLINT1	0.895713	0.0576376
FTCDNL1	1.39994	0.057664
RP11-91P24.3	0.662875	0.0579199
NHLRC2	0.869304	0.0579203
A2ML1	1.53835	0.057984
SUPT7L	0.931217	0.0580385
EIF6	1.10966	0.0580611
ITLN2	2.28364	0.0580757
YOD1	0.83398	0.0581046
OGDHL	1.44164	0.0582098
PYM1	0.843778	0.0582495
ADAM28	2.3342	0.0583408
UNC5CL	0.550165	0.0583505
TMEM164	1.18103	0.0583588
ETF1	0.90866	0.0583638
MAOB	1.50349	0.0584283
RP11-15H20.8	0.484704	0.0585056
WDR36	0.866293	0.0585066
SUFU	0.890811	0.0585342
NBAS	1.18614	0.0585886
STARD5	0.732782	0.0586272
BRD3	1.09235	0.058638
EFEMP2	0.78266	0.0586926
FAM91A1	0.850632	0.0587574
BEST4	1.39497	0.0588084
NID2	0.735931	0.0588614
TMEM238	1.83865	0.0590213
SPICE1	0.794723	0.0590244
AC004057.1	1.1763	0.0591092
CREB1	0.853522	0.0591762
NHSL2	0.79075	0.0591858
PLPPR1	1.30078	0.0592142
PCDHB16	1.47951	0.0592743
CYP2B7P	1.44106	0.0593454
IFNGR1	0.856142	0.0593713
OLIG2	0.552492	0.059438
RP11-548H18.2	1.56633	0.059474
TMEM18	1.10589	0.059504
HBP1	0.766122	0.0595637
GNG2	1.32289	0.0596169
AVEN	0.893313	0.0596326
PTCHD1	1.35017	0.0596639
ZNF564	0.790346	0.0597033
SFT2D1	0.856241	0.0598996
CCDC25	0.888821	0.060188
NOM1	0.815179	0.0602189
KLHL28	0.823213	0.0603455
PIK3AP1	0.585563	0.0603917
GNB5	1.1634	0.0604155
RAB3GAP1	0.935337	0.0606776
MAP3K3	0.890673	0.0606955
NOTCH2NL	0.749896	0.0607325
S1PR3	0.738127	0.0607373
EPHB1	1.30491	0.060762
C15orf38-AP3S2	0.877968	0.0608447
LHPP	1.2332	0.0609174
BRWD1	1.20502	0.0610335
CLSTN1	1.07583	0.0610375
LIF	1.3967	0.0610424
POU5F2	1.30097	0.0610864
NPR1	0.722747	0.0611056
NAA25	0.831832	0.0611379
PRORSD1P	0.567669	0.0612126
NFRKB	0.838288	0.0612353
WDR33	0.852526	0.0612494
EREG	1.59308	0.0612565
LARGE2	1.77005	0.0613084
SLC11A2	1.07157	0.0614482
EMSY	0.919701	0.0614732
MBNL1	0.864787	0.0614971
IL20RB	0.686077	0.0615319
CDC40	0.826555	0.0615652
LATS2	0.827326	0.0615781
SGK1	1.50429	0.061627
DCLK2	1.3245	0.0616458
RECQL5	0.827116	0.0617439
KLHL6	1.19334	0.0618881
SUZ12	0.887417	0.0619278
SLC4A5	1.39192	0.0619822
NR2C2AP	1.1725	0.0620169
SYCE3	0.610185	0.0620506
DDX3X	0.893401	0.0620935
TOX2	1.3208	0.0621254
PCDH9	1.61687	0.0621491
GLIPR2	0.885172	0.0621649
SYT13	1.38819	0.06221
PRPF38A	0.905323	0.0622553
ISM2	1.59715	0.0622888
NEURL1B	0.863081	0.0623055
TTC23	0.830574	0.0624287
CTRC	1.38794	0.0625156
FRG1CP	0.600237	0.0625268
RGS13	1.74885	0.0625425
SLC30A7	0.889243	0.0626076
GOLGA2P3Y	2.28501	0.0626102
PIWIL2	2.58166	0.0626581
SNX29	0.895578	0.0626742
COX6CP13	0.77917	0.0627195
RARS2	0.935467	0.0627368
SCAF8	0.890924	0.0627935
RASGRF2	1.32838	0.0628389
NMNAT3	1.63845	0.062899
MSH5-SAPCD1	0.809807	0.062995
C20orf24	0.906072	0.0630816
NBEAL1	0.697904	0.0631021
PI4KB	0.876038	0.0631118
ZNF700	0.868082	0.0632422
AC004381.6	0.813518	0.0632466
TLK2	0.94245	0.063252
PCDHB19P	0.707873	0.0633012
EAPP	0.798641	0.063339
ZNF777	0.863004	0.0633514
SPON1	1.4077	0.0633539
SLC8A1	1.1779	0.0633589
TRAM1	0.825376	0.0634194
BNIP2	0.889222	0.0634671
FCHSD1	0.773617	0.0634851
LARS2	1.1376	0.0634935
RP11-583F2.1	1.35421	0.0635031
TAF7	0.905356	0.0637989
SPRED1	0.867667	0.0638303
TPM2	0.748299	0.0638816
GAS7	1.33039	0.0639359
IPO7	0.906616	0.0639797
MAD1L1	1.16152	0.0639933
PSMC1P1	0.87332	0.0640097
MGST3	1.10006	0.0641286
PLD6	0.648518	0.0641596
CD3G	0.592797	0.064202
HMGN1	0.892874	0.0642105
CTDSPL2	0.862953	0.0642367
MAPT	1.38734	0.0642555
SSC5D	0.834707	0.0643208
SLC25A10	1.27432	0.064333
ABHD16A	0.782777	0.064384
CCNA2	0.814229	0.0644183
NOC2L	1.10906	0.0644204
NUDCD2	0.841517	0.0644744
EPX	0.749349	0.0645352
FADD	1.11889	0.0645398
PATJ	1.37141	0.064549
GAMT	1.16412	0.0646274
RP11-393N4.2	0.594584	0.0646779
PUS10	0.746613	0.0646861
PRKCE	1.21988	0.0646992
RWDD4	0.890693	0.0647257
DNAJB4	0.749361	0.0647345
JPH1	1.20726	0.0647425
SH2D7	1.33333	0.0647458
TFB2M	0.819549	0.0647779
NGDN	0.857027	0.0648628
LRRC3B	1.40488	0.0648917
PNMAL2	1.24808	0.0649018
MTPAP	0.877597	0.0649231
PAM16	0.880737	0.0649295
LIMS3	0.751199	0.0649705
ZMYM1	0.84252	0.0650009
RP11-250H24.2	2.11859	0.0650226
PMS2	0.909367	0.0650234
FKBP7	0.904935	0.0650814
SAT2	1.07501	0.0652191
FAM105A	0.808176	0.0652616
EIF4EBP2	1.19853	0.0652906
7-Sep	0.928897	0.0653546
RCBTB2	0.850608	0.0653549
MSX2	2.50822	0.0653756
MTCP1	0.7772	0.0653885
N4BP2L2	0.910195	0.0653985
PEX26	1.17139	0.0654636
SUDS3	1.10787	0.0654652
CD84	1.2587	0.0655481
NSUN2	0.924847	0.0656437
ADGRG2	1.52686	0.0656599
CKS2	0.81223	0.0656933
ERI3	1.07895	0.065815
IGLON5	1.23046	0.0658829
CDKN1B	0.814041	0.0659322
CCNT1	0.79685	0.0659529
ZNF781	1.41017	0.0659626
PSMD13	0.922179	0.0659626
STXBP3	0.810359	0.0660778
ERAS	0.700262	0.0661456
HMP19	1.42444	0.0661627
PTCD1	1.09311	0.0662009
ABHD3	0.777702	0.0662455
CYB5D1	1.16436	0.0663761
KLF2	1.6626	0.0663979
LAG3	0.801714	0.0664138
SEC22A	0.82821	0.0665697
HTR6	2.12309	0.0665934
TMF1	0.697236	0.0666172
PRIMPOL	0.836943	0.0666618
ZNF343	0.849301	0.0666689
RP11-219A15.1	2.78733	0.0666733
TRMT13	0.881988	0.066866
WHAMM	0.705109	0.0668684
MANEA	0.826493	0.0668895
CXCL11	0.257595	0.06689
GPR83	1.58284	0.0669132
NXNL1	0.686863	0.0670855
AGMO	0.703726	0.0670867
YIPF4	0.838915	0.0670945
SLC52A1	0.617336	0.067127
HAUS8	0.812315	0.0672873
NR1H3	0.766066	0.0674265
TTC12	1.29374	0.0674878
CTNNA1	0.862869	0.0676112
GDF11	1.15043	0.0676458
FMO5	1.59513	0.0676914
OPN1SW	0.711002	0.0677298
GPC4	1.29471	0.067797
ZHX1	0.804177	0.067925
CICP22	1.5988	0.0680164
NAALADL1	0.534004	0.0680364
MAL2	1.5373	0.0681703
LRRN2	1.56271	0.0682407
ANKHD1	0.800096	0.0682409
VPS9D1	1.34229	0.0682468
ZNF833P	0.720968	0.0682539
ACOX3	1.25756	0.0682846
RPL5	0.887435	0.0683208
DIABLO	0.918663	0.0683321
TCTN1	1.21132	0.0684377
RAD51D	1.13735	0.068484
PFKFB4	1.15521	0.0686375
TPR	0.912966	0.0686939
HSF2BP	0.803039	0.0688075
NPRL3	1.13085	0.0688266
ZNF516	0.812406	0.0688354
GRPR	2.67724	0.068976
SF3B1	0.904493	0.068976
KDM2B	1.09587	0.0690422
EFTUD1P1	1.48068	0.0690667
TSPEAR	2.27477	0.0690856
ADRA2A	1.46193	0.0691465
PPP2R1A	1.11866	0.0691882
GTF2IP9	0.615023	0.0693362
APLP2	1.09612	0.0693873
RPS15A	0.861761	0.0693935
NTM	1.37072	0.0694551
ZDHHC23	1.32156	0.0694938
SLC29A2	1.19742	0.0695055
RPS2P48	1.4555	0.069514
NOS1AP	1.14025	0.0695415
PHOX2B	0.482275	0.069594
RAD52	0.788104	0.0696305
ZNF653	1.20399	0.0696823
ALDH2	1.10649	0.0697173
LRP6	0.879576	0.0697692
TMEM213	0.830488	0.0698289
RPL7P44	0.762801	0.0699037
DENND5B	0.782609	0.0699125
POMT2	0.883987	0.070074
ABLIM1	1.22142	0.0701522
HNF1B	1.52621	0.0701771
VILL	1.33655	0.0701786
MDM4	0.762439	0.0702569
NPTN	1.17922	0.0702917
ZFPM1	1.22697	0.0704265
FSBP	0.774212	0.0704652
MRPL22	0.82651	0.0705684
PALD1	0.902338	0.0705822
MMADHC	0.91188	0.0705932
PPCS	1.14064	0.0706541
CCDC28A	0.717089	0.0706876
NDUFA3	1.53606	0.0706901
FBXL19	1.2558	0.0708033
PABPC1P3	0.551164	0.0708188
ANPEP	0.419026	0.070849
RP11-134F2.8	0.835308	0.0709639
CDK5	1.24856	0.071014
FOXP3	1.79748	0.0710762
RP11-390G14.1	1.76272	0.0710906
NOS3	0.513786	0.0711107
KCTD9	0.807528	0.0711369
CRIPT	0.900154	0.0711377
IL1RAPL1	2.06274	0.0712098
APP	1.16511	0.0712107
CAP1	0.94555	0.0712406
ZSCAN23	0.822575	0.0712888
ARL17A	1.39358	0.0712998
SH3GL1P3	1.40457	0.0713327
FTSJ3	0.894798	0.0713528
TNIK	1.26482	0.0714364
PPP3CA	1.2485	0.0714615
SUZ12P1	1.14385	0.0714705
FUT4	0.928074	0.0715151
ZNF18	0.851599	0.0715394
DEPDC5	1.21231	0.0715494
STK17A	0.836389	0.0715504
METTL4	0.874786	0.0716263
FAM110C	1.99515	0.071702
ISLR	0.515008	0.0717209
CTD-3105H18.14	0.697249	0.0717716
CASC3	0.848411	0.0717773
MKRN2	0.833333	0.0718903
CCL3L3	1.42296	0.0718941
HNRNPC	0.796942	0.0719549
ZNHIT6	0.862812	0.0720246
SEC61A1	0.896675	0.0720577
LRRC37A16P	1.20024	0.0720827
PMS2P1	0.8736	0.0721384
CCDC184	1.32542	0.0721637
SLFN5	0.8525	0.0721657
METTL21A	0.811806	0.0721774
SP140L	0.577189	0.0722331
PHF19	0.847222	0.0722579
DKK3	1.12623	0.072284
GTF2B	0.895321	0.0723308
B3GALNT1	1.33289	0.0723965
COMMD8	0.859762	0.0724341
ARAP3	0.822437	0.0724563
PFKM	1.07964	0.0724848
EXOC6B	1.18555	0.0725289
PTH2R	1.271	0.0725761
RAB33B	0.791171	0.0726466
ARHGAP11B	0.800881	0.0726608
DASS-23B5.1	1.72464	0.0726649
TOR1B	1.19338	0.0727262
TBKBP1	1.17177	0.0727357
PYCR2	0.897109	0.0727871
LRRC20	1.11645	0.0728313
DRC1	2.85309	0.0728465
BORA	0.81467	0.0728687
LDB2	1.68629	0.0729535
CD37	0.503251	0.0729917
RP11-488L18.3	1.8986	0.0731734
BOP1	1.22507	0.0731917
SMIM3	0.794338	0.0732064
UFL1	0.766938	0.0732079
HCRTR2	1.76654	0.0733115
C18orf54	0.835242	0.0733179
IZUMO2	0.721097	0.0733296
KDELR2	0.800845	0.0733484
YTHDF2P1	0.781394	0.0733797
DLGAP2	0.429731	0.0734404
TXNL4B	0.888663	0.073445
RAB5C	1.10267	0.073483
MTDHP4	2.12636	0.0735538
ZMYM3	0.894668	0.0735608
BMP7	1.34081	0.0735829
ONECUT3	1.52264	0.0736414
SQRDL	0.622435	0.0738145
ZPLD1	1.75668	0.0738184
RTFDC1	0.905847	0.0739381
ZNF341	1.15041	0.07394
GALE	1.14281	0.0740321
TMEM132B	1.16472	0.0741826
ATG5	0.878687	0.0741983
DCAF13	0.86071	0.0742046
CTNND2	1.40057	0.0742368
DIS3	0.807692	0.0742444
VAMP7	0.85717	0.0743486
SNAP47	1.07737	0.074365
RP11-435I10.4	0.51038	0.0744342
FHDC1	1.17132	0.0744371
NRXN2	1.36739	0.0745021
TNFSF4	0.697559	0.0745632
SPACA9	1.17588	0.0745853
GMCL1	0.887203	0.0748478
RP11-12J10.3	1.28787	0.0748981
DOLK	1.16376	0.0749908
RFTN1	1.12535	0.0750329
RFLNB	1.28263	0.0752323
HERC1	1.24832	0.0753517
SPNS1	1.13797	0.0753529
TTC28	1.19871	0.0754068
USP38	0.865466	0.0754522
RBM24	0.656304	0.0754689
ZNF2	0.82243	0.0755298
TRAPPC3	1.07025	0.0756886
SOX8	0.564605	0.0757102
STOML3	2.79615	0.0757537
JPH3	1.22913	0.0757882
RGPD6	0.820204	0.0758174
GPR27	1.16892	0.0758721
CTBP1	1.14439	0.0758746
PPID	0.820471	0.075883
FOXL2NB	1.34275	0.0759954
PRICKLE4	0.793382	0.0759982
CHMP3	0.844312	0.0760491
APBB2	1.14206	0.0761005
ARMC6	1.15804	0.0761413
KCNJ5	1.26321	0.0762829
ZNF706	0.904734	0.0764431
ATP11B	0.895417	0.0764975
KHDC1	0.859244	0.0765209
RP11-553P9.1	1.54653	0.0765319
KDM7A	0.868266	0.0765482
TMEM128	0.843026	0.0765535
RP11-496H1.1	1.36076	0.0765919
COMMD7	1.18794	0.0766138
ZFAND2A	0.817338	0.0766764
TRPM7	0.854023	0.0766929
ZBTB2	0.85453	0.0768414
ADGRG1	1.15613	0.076874
GLTSCR1L	1.16025	0.0769052
SOX11	1.15219	0.0769747
PRIMA1	1.94407	0.0770051
HNRNPA1P7	0.572517	0.0770078
RP11-369G6.2	1.6858	0.0770449
COPS6	1.11731	0.0770459
CMTM1	0.799361	0.077167
DLL3	0.734005	0.0772438
CRISPLD2	1.43768	0.0772731
ZNF492	2.09096	0.0772969
ICAM3	0.738369	0.0774371
ABCB8	1.2414	0.0774895
KIF23	0.823933	0.0775064
EXTL1	1.29546	0.0776622
GPATCH2	0.888347	0.0777274
COG6	0.795461	0.0777363
SHISA9	1.30234	0.0777815
SLC6A3	0.572317	0.0778697
INMT	0.601166	0.0778887
MATK	2.24148	0.0779364
RPS20P22	1.40623	0.0779824
THOC1	0.863806	0.0779983
C5orf15	0.918202	0.078034
ZNF732	0.614286	0.0780394
VWA5A	1.17704	0.0780719
EME1	0.829949	0.0781663
ECM1	0.691761	0.0782006
LATS1	0.915429	0.0782316
SBK1	1.22522	0.0782538
FBXO30	0.935285	0.0783262
TRPA1	0.730805	0.0784026
C2orf80	1.31584	0.0784168
GNL3	0.893764	0.0784613
EBF4	1.23121	0.0785254
CNN3	0.847274	0.0785381
VAV3	1.4082	0.0785526
ILK	0.904204	0.0786935
DOCK3	1.38988	0.07875
REEP3	0.833703	0.0787574
OTUD3	0.889381	0.0787906
RP11-1212A22.4	1.2749	0.0789305
CSTB	0.848176	0.0789894
SLCO2B1	1.43165	0.0790015
DISP3	1.37329	0.0790687
ETFA	0.894581	0.0790747
RNF152	1.36062	0.0792597
AEN	1.22376	0.0792665
STARD9	0.821923	0.0792877
IER5	0.81245	0.0792913
TRPM8	0.563534	0.0793218
PPIL4	0.86894	0.0794066
NATD1	1.07755	0.0794137
RP11-147I3.1	1.39833	0.0794203
TNFSF12	0.586342	0.0794453
HNF4G	0.715097	0.0794553
CBX3P2	1.19737	0.0795247
LGI2	1.61532	0.0795328
BNC1	2.21151	0.0798719
C16orf46	0.819304	0.0799302
CTAGE5	0.891591	0.0799649
NBPF14	0.772215	0.0800181
SLC25A44	1.15064	0.0800462
GNL2	0.920051	0.0800812
SH3RF3	1.225	0.0801525
TMEM38A	1.27962	0.0801869
PARP2	0.867384	0.0802356
PARPBP	0.834218	0.0803307
PWP2	0.647837	0.0803362
TAZ	0.895082	0.0803825
BNC2	1.38605	0.0803934
11-Sep	0.924295	0.0804413
GMDS	1.20188	0.0805933
TIMM22	1.13843	0.0806203
NUP62CL	1.17245	0.0806556
ZNHIT3	0.880259	0.0807582
TACSTD2	0.416857	0.0808043
NLGN4X	1.23671	0.0808457
CEPT1	0.783147	0.0808612
RPL26	0.857143	0.0809261
SLC38A2	0.891557	0.0810271
PTPRO	1.50019	0.0810398
CCDC43	0.89691	0.0810749
MTX1	1.10043	0.0811383
UXS1	1.11804	0.0812043
ZCCHC9	0.869498	0.0812204
GBA	1.26204	0.0813498
IMPDH1P8	1.59538	0.0814269
WSB2	1.12183	0.0814303
TBC1D15	0.707442	0.0814309
ZNF714	0.855185	0.0815045
EBI3	0.757563	0.0815662
UBXN8	0.856998	0.08163
CHPT1	0.820808	0.0816789
SLC10A5	1.36911	0.0816891
CXCL13	0.276307	0.0817153
POC1B	0.786194	0.0817946
7-Mar	0.864625	0.0817974
AGPAT3	1.09169	0.0819061
FERMT3	0.643075	0.0819547
ZC3HAV1	0.773956	0.0819874
DNTTIP1	0.892916	0.0820138
RRP36	0.919863	0.0821424
OLFML1	0.580653	0.0821552
FAM135B	2.22797	0.0821573
SLC26A8	1.21003	0.0821721
CYGB	1.28027	0.0822439
ZNF567	0.811864	0.0823302
WNT16	0.412144	0.0824322
SFTPD	1.71961	0.082437
ADORA2B	0.725587	0.0824436
PRR16	1.39875	0.0824766
ZBTB45	1.11385	0.0825596
TMEM256-PLSCR3	0.509122	0.0825989
ASB3	0.939233	0.0826465
PLA2G15	1.10381	0.0827016
CCND2	0.773035	0.082795
NAGLU	1.25388	0.0828039
SOX13	1.18208	0.0829031
HERC2P9	0.797351	0.0829131
ZMAT1	1.35513	0.0829324
PPWD1	0.888299	0.0830703
FAM83F	1.447	0.083083
SNAP25	1.39083	0.083086
RRN3P1	0.834115	0.0830873
GP1BA	0.517768	0.0831288
RPH3A	1.64426	0.083136
TNFRSF6B	0.605944	0.0831649
RPL36AP43	0.676455	0.0832423
UPRT	1.26106	0.0832773
LAMP5	0.749656	0.0832857
FASTK	1.21356	0.0834266
CYFIP2	1.23071	0.0835024
DNER	1.3223	0.0835232
KRT8P46	1.41139	0.083716
TRIM72	1.26647	0.0837183
TTYH2	0.831435	0.0837337
MRPS25	1.19323	0.0837622
SRRM4	1.81094	0.083763
EFNA1	0.743699	0.0837845
MRPL49	0.895265	0.0839001
PIP4K2B	1.14629	0.0839523
DOK4	1.22411	0.0840033
IRS4	1.6822	0.0840088
TRIP4	0.903402	0.0840566
NBPF15	1.15539	0.0841455
ABTB2	1.12925	0.0842991
ANGEL2	0.926465	0.0843093
RP11-767N6.2	0.515365	0.0843666
AOX2P	0.636613	0.0843741
C18orf25	0.834867	0.0844162
XRN1	0.811583	0.0844731
FRAT2	1.2935	0.0845509
TOPORS	0.912137	0.0845633
PIP5KL1	1.22838	0.0845822
SULF1	2.1129	0.084654
PAPD7	0.911444	0.0846953
MCMDC2	0.788665	0.0847706
SLC35D1	0.894541	0.084827
ALG5	0.874229	0.0848501
ROPN1L	2.60647	0.084896
HTR1A	1.55783	0.084933
SEC13	0.82493	0.0849718
NBEA	1.35503	0.0850007
HIST1H1C	0.621942	0.0850482
POU6F1	1.15755	0.0851914
ACAP1	1.30786	0.0853615
SNTB1	1.66842	0.0854709
PSPC1	1.14258	0.0854795
TRIM59	0.777174	0.0855003
HKR1	1.12565	0.0855332
LRFN4	1.18455	0.0855486
RNF6	0.772968	0.0856758
PMVK	1.15127	0.0857125
UCHL5	0.911653	0.0857234
RELL1	0.799874	0.0857398
SAMD10	1.29314	0.0858033
DHRS11	1.15735	0.0858288
MN1	1.1643	0.0858302
ANAPC1P1	0.632636	0.0859327
IRF1	0.812565	0.0859466
PRPH	1.36307	0.0859783
TMEM74B	1.4836	0.0860335
TFCP2	1.1278	0.08612
HN1	1.15851	0.0861756
SLFN12	1.84392	0.0862504
SPDYE17	1.32073	0.0862587
MYH7B	1.3736	0.0863134
CYB5R3	1.11609	0.0864694
SARNP	0.856782	0.0864778
FCER1G	0.542605	0.0865703
RP13-88F20.1	1.45786	0.0866808
SERPINH1P1	0.499207	0.0867192
CSTF2	0.910791	0.0870977
C1orf167	1.59738	0.0871302
CCNK	0.842808	0.0871333
TAF13	0.764868	0.0872039
MFAP1	0.879203	0.0873233
RCN1	0.870258	0.0877587
NUP54	0.884887	0.0878386
MTX3	0.793357	0.0879141
AGAP7P	0.781485	0.0879906
SSTR3	0.781881	0.0882026
LAPTM5	0.616934	0.0883055
ANKRD20A2	0.523602	0.0883366
NSG1	1.37161	0.088345
SH3RF2	1.83488	0.0883506
NME2	0.900976	0.0884068
GPATCH8	0.921942	0.08866
GLB1L	1.202	0.0887083
LRP11	1.10688	0.0887845
KLKB1	3.91742	0.0889273
RPL7AP10	0.671023	0.0889997
NINL	1.11503	0.089063
NDRG3	1.16229	0.0890704
STEAP1	1.5193	0.0891107
KDM8	1.15019	0.0891565
TRMT11	0.830573	0.0893286
KRR1	0.898506	0.0893384
STEAP2	1.3355	0.0893547
ESRRG	1.78131	0.0895188
RNF125	1.36265	0.0895211
COPS7A	1.0799	0.0895285
SFSWAP	0.910321	0.0896261
TMEM206	0.905172	0.0896553
RETSAT	0.798	0.0900301
LRRC15	1.84276	0.0900657
TAF1D	0.780812	0.0900914
NSMF	1.18773	0.0900919
MAN1A2	0.842541	0.0901461
TMEM229A	1.43011	0.0901957
SDCBP	0.807493	0.0902496
ZNF524	1.34313	0.0903365
SIRT3	1.12681	0.090379
DERL2	0.909623	0.0904898
YPEL2	0.692444	0.0905242
PPIL3	0.896861	0.0905505
SMG1P2	0.855443	0.0905748
ACTB	1.16667	0.0906171
ZNF335	0.844455	0.0907951
PTCHD4	1.60268	0.0908141
RP11-350J20.13	1.55236	0.0908326
PAPPA2	1.83638	0.0908982
SPATC1L	0.832662	0.0909194
SV2C	0.770635	0.090926
SCAPER	1.1768	0.0909741
GANC	0.837561	0.0910089
EIF5A2	0.756399	0.091021
NSF	1.30213	0.0910452
RRAS	0.653323	0.0911304
FAM126B	0.836512	0.0911682
LGI1	0.670183	0.0911931
CHRNA7	0.845698	0.0912451
ST7L	0.925159	0.0913034
ASTE1	0.916667	0.0913684
TGDS	0.665009	0.0914008
ZNF230	0.899708	0.0914017
IARS2P1	1.43554	0.0914978
TEAD3	0.870793	0.0915277
ZNF800	0.880184	0.0915589
ZBTB11	0.896033	0.0915635
ZBED6	0.845212	0.0915655
PEX13	0.933871	0.0916014
CLIC6	2.32938	0.0916037
SOWAHD	1.86536	0.091618
NCLP1	2.56814	0.0916181
ACP2	1.2211	0.0917332
PSMD12	0.90267	0.0917572
CH17-13I23.3	1.41555	0.0917899
PCYT1A	0.87619	0.0918149
PLPPR2	1.33339	0.0919074
MUC20	0.607322	0.0919197
ARPC1A	0.928681	0.0919612
GPBP1L1	0.894984	0.0919704
RP11-192H23.4	0.844146	0.0919772
MLF1	1.1841	0.0921053
TWISTNB	0.898969	0.0922384
CSGALNACT2	0.867861	0.0922473
ARL5B	0.852035	0.0922992
LDLRAD3	1.12841	0.0923193
TSSC1	1.07063	0.0923889
IRAK3	0.783806	0.0924266
CADPS2	1.44435	0.0924281
ROBO3	0.568387	0.0925727
ANO9	0.407281	0.0926285
CCND3	0.827658	0.0926442
PTGR2	1.18941	0.092656
NPM1P25	0.828534	0.0927143
RP11-777F6.3	0.730288	0.0927218
AMIGO2	0.76315	0.0927293
KLK13	2.50625	0.0928082
CD302	0.64336	0.0928592
FAM181B	1.77384	0.0928609
ANKRD30BL	0.588545	0.0929276
UQCC3	0.860963	0.0929558
RPL15P3	1.32394	0.092958
C19orf60	1.1423	0.0929622
GTF2H2C	0.848878	0.0930742
MRPL44	0.924368	0.0931509
RDH10	1.2954	0.0931896
BX004987.1	2.69084	0.0931957
RP11-274B21.1	0.735277	0.0932393
MAP2K6	0.860959	0.0932398
CEP95	0.855755	0.093387
KCNH1	1.28952	0.0934242
RS1	1.45265	0.0934567
PNN	0.909068	0.0934937
RP11-55J15.2	1.49888	0.0934955
ETV1	0.863262	0.0935003
SBK3	0.488101	0.0935186
RP13-512J5.1	0.651717	0.0935963
EXOSC6	1.13437	0.0936019
NLRP1	1.20446	0.0936755
SQLE	0.889401	0.0938308
ABCB4	1.70129	0.0939102
DNM2	0.916616	0.0939441
B3GALT6	1.28185	0.0940204
RP11-426L16.10	0.416605	0.0941918
MTHFD2L	0.85434	0.0942355
PYGM	0.716677	0.0942397
FBXO38	0.894172	0.0942854
NRSN2	1.2115	0.0943321
TMED7-TICAM2	0.594623	0.0943988
ALG10	1.17093	0.0944046
CD63	0.852215	0.0944427
GRAMD1B	0.817455	0.0944712
OPCML	1.487	0.0944871
ELL3	1.49859	0.0945031
FRG1	0.905641	0.0945114
AP1B1	1.10614	0.0946411
CCNYL1	0.857557	0.0946461
ZBTB24	0.906662	0.0946789
DDAH2	0.859028	0.0947969
FUT2	1.20729	0.0948365
COG4	0.906177	0.0948725
FHOD3	1.14072	0.094877
PIK3IP1	0.700943	0.0948978
REXO4	1.11047	0.094945
ANKRD29	1.38424	0.0949584
UTP23	0.86445	0.0949904
NMT1	0.798375	0.0950094
RP5-1198O20.5	1.36476	0.0950233
LINS1	0.867765	0.0951473
EEA1	0.884606	0.0952228
CYP1A1	0.544809	0.0952294
NOXA1	1.30664	0.0952875
SYNGR4	0.58291	0.095545
CAMK2B	1.50193	0.0955562
ZNF114	1.25476	0.0955677
FAM72A	0.765634	0.0956349
POLG2	0.858322	0.0957144
ORC6	0.869565	0.0957401
RP11-468E2.2	0.496241	0.0957879
CCDC24	1.23806	0.0957937
DNASE1	1.2264	0.0959196
ESCO1	0.822824	0.0959267
CBWD7	0.763249	0.0960287
SRM	1.16543	0.0960721
DCLRE1A	0.881218	0.0960913
SLC5A2	2.07988	0.0961103
UGDH	0.838973	0.0961773
UBE2Q2P2	0.77079	0.0962445
[truncated: 3,000 more rows]

## Sheet: Supp Table 1 
	WTex8 A	WTex8 A	WTex8 A	WTex8 A	WTex8 A	WTex8 A	WTex8 A	WTex8 A	WTex8 A	WTex8 A	WTex8 A	WTex8 A	WTex8 A	WTex8 A	WTex8 A	WTex8 A	WTex8 A	WTex8 A	WTex8 A	WTex8 A	WTex8 A	WTex8 A	WTex8 A	WTex8 A	WTex8 A	WTex8 A	WTex8 A	WTex8 A	WTex8 A	WTex8 A	WTex8 A	WTex8 A	WTex8 A	WTex8 A	WTex8 A	WTex8 A	WTex8 A	WTex8 A	WTex8 A	WTex8 A	WTex8 A	WTex8 A	WTex8 A	WTex8 A	WTex8 A	WTex8 A	WTex8 A	WTex8 A	WTex8 A
ACTB	8.1226	9.00067	8.28693	8.58281	8.45198	9.40172	10.4376	8.60347	7.89076	7.76258	7.13321	10.0418	8.65303	10.1956	9.19663	8.62398	8.13614	9.18631	6.67246	8.55459	8.9645	7.64345	9.77186	7.62265	8.58014	9.17007	8.62886	9.14911	8.71151	8.74622	7.33125	5.51349	8.66405	8.27207	7.21035	8.85916	8.65633	8.31347	8.21782	6.29575	8.20017	7.36941	7.78876	8.71685	8.18396	6.64822	6.93394	8.64633	8.23166
GAPDH	7.36601	8.47987	9.19289	9.05506	7.97089	7.72224	8.58442	8.64427	7.96366	7.74362	5.60836	8.77136	8.24554	7.5369	8.59534	7.63395	8.0547	8.6081	6.48754	7.78473	8.80488	6.94705	9.69644	8.23607	8.80309	8.45316	8.82372	8.24714	9.27698	9.27963	6.95767	4.78537	9.20679	7.80381	6.51636	8.86383	8.88564	9.8862	8.64679	5.72005	8.03887	8.73816	8.29323	7.83899	8.49504	7.47708	6.47823	7.99778	6.11906
RPS18	8.84286	9.31619	8.5735	9.16566	9.06382	8.91521	8.72946	8.90357	6.97772	6.15812	5.2371	9.0196	9.0711	9.48881	9.77243	8.11889	8.86503	8.31087	7.093	8.80236	8.07503	8.50855	10.0887	8.02349	8.69442	9.09994	9.41472	9.85213	9.14195	10.0182	7.76329	6.30986	8.48614	8.48716	9.12223	10.6629	9.06258	9.44598	9.42078	7.39978	10.264	9.31437	9.19184	8.82337	9.68909	7.07093	6.75149	9.06217	7.31613
eGFP	13.6369	14.5491	14.4281	16.5336	14.7328	14.5313	12.5516	14.8845	13.4172	14.8011	11.5285	15.0857	14.5191	15.2216	14.0488	15.2086	15.4064	14.8202	14.4109	14.0669	15.5667	13.5159	15.4747	13.947	15.6124	14.0586	16.1406	14.3948	15.4542	15.061	13.8401	14.2616	15.1602	14.5479	14.4279	13.768	15.559	14.9571	14.1624	12.7218	13.6175	13.6856	14.1597	15.3088	12.8308	13.7665	13.8129	15.243	12.9893
MKI67	0	0	0	0	0	0	0	0	0	0	3.16323	0	0	0	0	0	0	0	0	0	0	0	0	0	0	0	0	0	0	0	0	0	0	0	0	0	0	0	0	0	0	0	0	0	4.84041	0	0	0	0
NES	4.16685	6.5272	4.58109	5.34167	1.55238	6.07632	6.74078	4.82605	5.51017	3.32481	6.11814	4.66529	4.68133	3.05514	0	6.47824	6.2221	5.80064	6.04811	2.68112	6.45692	3.22872	4.3118	2.35788	5.56626	5.62446	6.632	3.70707	4.71216	0	3.4282	5.54177	4.71449	3.29478	4.08246	5.48218	3.15786	0	2.33668	3.23499	4.59524	4.53334	6.39932	5.01962	1.93019	2.17506	3.32148	3.48595	2.60858
NEUN	0	0	0.587498	0	0	1.19855	0.454117	0	0.815398	0	0	0	1.43582	2.58122	1.70628	1.08214	0	0	0	0	0	0	0	0	0	2.00004	1.24776	0	1.69803	3.37531	0	1.2705	0	0	1.09345	0	0	0	1.09013	0	2.66813	0	0.661059	0	1.5696	0	0	0	0
MAP2	3.35864	6.76076	0	3.11201	3.72407	0	8.38523	0	0	2.49061	5.04061	0	2.83451	2.82145	3.27569	0	4.37089	4.02894	0	1.75688	4.53879	3.74527	4.03704	0	3.07341	4.54363	4.85877	0	4.28225	4.30272	0	6.85301	0	0	2.90047	2.72263	0	0	0	3.26749	0	3.69881	6.21486	2.3557	2.20677	2.90234	4.33084	0	0
CUX2	0	0	0	0	0	0	0	0	0	0	0	0	0	0	0	0	0	0	0	0	0	0	0	0	0	0	0	0	0	0	0	0	0	0	0	0	0	0	0	0	0	0	0	0	0	0	0	0	0
BRN2	1.73301	5.48292	2.10776	0	3.29457	2.06468	4.80289	2.5649	2.17707	0	4.40723	4.84843	0	0	2.75249	1.16832	2.6318	2.46722	0.772578	2.24754	0	1.68672	3.1246	0	3.70605	0	3.87749	3.08737	1.44964	2.19304	3.2258	3.34599	2.41411	3.52467	2.51528	3.16046	0	3.77396	1.05066	0	1.55363	2.30741	3.41946	1.86265	0	0	0	2.30957	0.962619
TBR1	0	2.14377	0	3.69152	0	0	5.51732	0	0	0	0	0	0	0	0	1.57208	0	0	0	0	0	0	0	0	0	0	0	0	0	0	0	0	0	0	0	0	0	0	0	0	0	0	0	0	0	0	0	0	0
VGLUT1	4.72387	5.22751	4.11918	5.34366	4.88933	2.93926	7.46129	4.29479	3.71199	4.82531	3.61527	3.43738	3.87622	6.02057	4.78205	4.55276	3.64292	6.28047	3.81034	5.43142	4.1074	3.38838	5.45421	0	5.34893	4.32013	6.1343	6.06404	6.38567	4.82831	5.47845	3.95368	5.01567	4.01526	1.85332	5.00442	4.80099	2.38398	0	1.82479	3.16596	0	5.03809	2.19717	2.8071	4.7788	0	5.39609	4.53053
VGLUT2	0	0	0	0	0	0	7.13166	0	0	0	0	0	0	0	0	0	0	0	0	0	0	0	0	0	0	0	0	0	0	0	0	0	0	0	0	0	0	0	0	0	0	0	0	0	0	0	0	0	0
SCN1A	0	0	0	0	0	0	0	0	0	0	0	0	0	0	2.43858	0	0	0	0	0	0	0	0	0	0	0	0	0	0	0	0	0	0	0	0	0	0	0	0	0	0	0	0	0	0	0	0	0	0
GAD1	0	0	0	0	2.06406	0	3.2222	0	0	0	0	0	0	0	0	0	3.4399	3.17449	0	0	0	2.96014	0	0	0	0	0	3.43791	0	3.70305	0	0	0	2.658	1.7556	0	0	4.63534	0	0	2.45548	0	0	4.75787	0	0	0	0	0
GABRA1	0	0	0	0	0	0	0	0	0	0	0	0	0	0	0	0	0	0	0	0	0	0	0	0	0	0	0	0	0	0	0	0	0	0	0	0	0	0	0	0	0	0	0	0	0	0	0	0	0
ACTR5	0	3.25557	0	1.98098	0	3.46443	2.05548	0	3.85668	0	0	0	3.19237	3.03673	3.43579	0	0	0	0	3.29304	0	0	0	0	3.72381	5.43272	0	2.24082	0	4.19048	0	0	0	3.41903	3.05639	2.72541	0	2.95648	3.9797	0	4.32555	2.79385	3.72901	3.83032	3.57331	4.15906	0	2.36895	0
ATP2A2	4.33638	6.00491	5.73419	5.79887	4.95475	5.61802	7.22912	5.27897	4.1432	5.45465	5.2961	5.82396	5.82422	6.04361	5.46131	4.26457	5.01024	5.24605	4.57187	5.24891	5.05553	5.67075	7.5748	3.78365	6.23929	5.67296	5.01995	4.95492	5.17047	7.03318	4.69701	4.27356	5.10213	3.62247	4.96759	5.64008	4.26437	5.57619	5.2892	0	6.11659	5.27421	5.61395	4.92558	5.14857	3.35066	6.35712	6.12443	2.85762
BCL11A	0	1.99968	0	0	0	0	0	0	0	0	0	0	0	0	0	0	0	0	0	0	0	2.68424	0	0	0	0	0	0	0	0	0	0	0	0	0	0	0	0	0	0	0	3.51717	0	0	0	0	0	0	0
CTIP2	2.07563	0	0	0	0	0	0	0	2.77671	0	0	0	0	0	0	0	0	0	0	0	0	0	0	0	0	0	0	0	0	3.23711	0	0	0	0	0	3.5822	3.419	0	0	0	0	0	0	0	0	0	0	0	0
BRINP2	0	0	0	0	0	0	0	0	0	0	0	0	0	0	0	0	0	0	0	0	0	0	0	0	0	0	0	0	0	0	0	0	0	0	0	0	0	0	0	0	0	0	0	0	0	0	0	0	0
C11orf87	0	0	0	0	0	0	0	0	0	0	0	0	0	0	0	0	0	0	0	2.79087	0	0	0	0	0	0	0	0	0	0	0	0	3.16841	0	0	0	0	0	0	0	0	0	0	0	0	0	0	0	0
CACNA1C	0	0	0	0	0	0	0	0	0	0	0	0	0	0	0	0	0	0	0	0	0	0	0	0	0	0	0	0	0	0	0	0	0	0	0	0	0	0	0	0	3.77316	0	0	0	0	0	0	0	0
CACNA1I	0	0	0	0	0	0	0	0	0	0	0	0	0	0	0	0	0	0	0	0	0	0	0	0	0	0	0	0	0	0	0	0	0	0	0	0	0	0	0	0	0	0	0	0	0	0	0	0	0
CACNB2	0	0	0	0	0	0	0	0	0	0	0	0	0	0	0	0	0	0	0	2.31798	0	0	0	0	0	0	0	0	0	0	0	0	0	0	0	0	0	0	0	0	0	0	0	0	0	0	0.629136	0	0
CACNB3	0	0	0	0	3.0123	0	5.02065	2.59703	4.6105	0	4.22861	0	0	2.75264	3.54554	0	0	0	1.2483	0	0	0	0	0	3.58135	3.80912	2.90444	0	0	0	2.64512	0	2.61079	0	3.36157	0	0	2.69689	0	0	0	1.59597	0	0	0	0	0	0	0
CHD8	4.92198	4.24496	3.15869	4.20566	1.8936	3.22277	6.24031	3.75513	4.69937	3.27895	4.81524	4.23947	3.61063	4.99349	4.81327	4.86127	4.72889	4.57028	2.51829	4.64704	0	2.60847	4.30466	0	2.16288	0	3.7251	4.53249	4.49558	4.01324	3.26502	0	5.3532	2.5779	2.58801	3.75175	2.38566	2.00174	4.6011	0	2.96244	4.73583	4.6316	2.34317	3.86862	2.72248	3.73657	2.9626	0
CLCN3	4.23702	2.55496	3.18706	2.33162	1.38011	3.20645	4.1094	1.04171	1.53899	1.5112	1.88149	2.17157	1.77682	1.59568	2.47714	3.35768	2.67813	1.55379	1.81871	1.60333	1.83086	1.86749	3.39022	0	2.47428	2.22639	2.02677	0	0	3.84221	1.30823	0.250838	2.83492	0	3.39942	3.27983	0	1.20335	2.49284	0.880023	4.73774	2.32034	3.65351	1.98985	1.63009	0	1.11172	2.2326	0
CNKSR2	0	0	2.55744	1.87462	0	1.15247	3.31145	0	0	0	3.04275	0	0	0	0	0	0	0	0	0	0	0	0	0	0	2.84646	0	2.81546	0	0	0	4.23266	0	0	0	0	0	0	0	0	0	0	0	1.49661	0	2.9156	2.18505	0	0
CNTN4	0	0	0	0	0	0	3.09221	0	0	0	0	0	0	0	0	0	0	0	0	0	0	0	0	0	0	0	0	0	0	0	0	0	0	0	0	0	0	0	0	0	0	0	0	0	0	0	0	0	0
CSMD1	0	0	0	0	0	0	0	0	0	0	0	0	0	0	0	0	0	0	0	0	0	0	0	0	0	0	0	0	0	0	0	0	0	0	0	0	0	0	0	0	0	0	0	0	0	0	0	0	0
CUL3	5.42759	5.17926	4.74639	6.08774	4.16378	4.91768	6.64553	5.14009	5.30055	3.16643	0	5.06681	5.94264	6.07835	5.55284	5.63433	5.7268	4.619	5.63421	4.96953	6.68654	5.78079	5.03612	4.27182	6.48382	0	5.35189	6.06061	5.96082	6.09485	5.30448	2.91922	5.40015	5.62945	5.02578	6.01307	5.8366	5.14127	6.74541	5.73212	6.09724	4.68474	7.01996	0	4.69755	3.13841	5.77505	6.62008	4.65923
CYFIP1	0	1.7759	2.03018	2.76288	0	0	5.15952	3.42148	0	0	3.18685	1.71199	0	1.57698	0	2.69028	0	0	0	3.1484	4.44711	0.616615	0	0	0	1.79946	0	0	0	0	0	0	3.18894	0	0	2.00904	1.64033	0	4.99682	0	2.53134	4.09581	0	0	3.04235	0	0	2.37234	0
CYP26B1	3.57832	0	0	0	0	0	0	0	0	0	0	0	0	3.50458	0	0	0	0	0	0	0	0	3.90475	0	0	0	0	0	0	0	0	0	0	0	0	0	0	0	0	0	0	2.20494	0	0	0	0	0	2.81254	0
DFNA5	0	0	0	1.27912	0	0	0	0	0	0	0	0	2.78528	0	0	1.5438	0	0	0	0	0	0	0	0	0	0	0	2.54006	0	0	0	0	0	0	0	0	0	0	0	0	0	0	2.67104	0	0	0	0	0	0
DGKI	0	0	0	0	0	0	0	0	0	2.69889	0	0	0	0	0	0	0	0	0	0	0	0	0	0	0	0	0	0	0	0	0	0	0	0	0	0	0	0	0	0	0	0	2.59292	0	0	0	0	0	0
DLG2	0	0	0	0	0	0	3.61223	0	0	0	0	0	0	0	0	0	0	0	0	0	0	0	0	0	0	0	0	0	0	0	0	0	0	0	0	0	0	0	4.37117	0	0	0	0	0	0	0	0	0	0
DLGAP1	0	0	0	0	0	0	2.72038	0	0	0	0	0	0	0	0	0	0	0	0	0	0	0	0	0	0	0	0	0	0	0	0	0	0	0	0	0	0	0	0	0	4.49748	0	1.9642	0	0	0	0	0	0
DNAJC19	2.72187	4.2609	0	4.34522	1.68007	4.47525	5.68898	2.7627	3.76498	3.27982	0	4.55203	2.71291	4.96434	2.94817	5.24173	4.18579	4.3929	0	4.99001	5.85406	2.68331	4.51366	2.64065	0	2.87826	6.15733	1.59772	3.40437	5.56446	0	4.24288	0	3.24286	3.20476	4.73335	3.98876	0.313066	3.85832	4.74342	0	0	4.71133	4.1824	4.50492	3.74297	0	2.97383	1.04714
DPP4	0	0	0	0	0	0	0	0	0	0	0	0	0	0	0	0	0	0	0	0	0	0	0	0	0	0	0	0	0	0	0	0	0	0	0	0	0	0	0	0	0	0	0	0	0	0	0	0	0
DPYD	0	0	0	0	0	2.21667	1.34504	0	0	0	0	0	0	0	0	0	0	0	0	0	0	0	3.31667	0	0	0	0	0	0	0	0	0	0	0	0	0	0	0	0	0	0	0	2.38703	0	0	0	0	0	0
DRD2	0	0	0	1.85712	0	4.32933	2.25519	0	0	0	0	0	0	0	0	0	4.40091	0	0	0	0	0	0	0	0	0	0	0	0	0	0	4.61753	0	0	0	0	0	0	0	0	0	0	0	0	0	3.00895	0	3.58883	0
DYRK1A	3.09778	4.17155	4.93891	3.76668	5.14998	4.82611	3.46069	3.4159	4.57198	1.92272	2.53567	4.10727	5.4121	5.27773	4.01453	2.38548	4.81517	3.47751	5.15449	3.11361	5.30812	5.16088	6.24632	0	1.66916	3.99749	3.6194	4.86979	4.44082	5.72672	2.96509	0	5.99992	4.73098	2.86672	5.2282	3.56933	4.41794	4.28124	2.54299	5.01349	4.87524	0	2.24566	4.07944	3.76781	2.95337	4.0954	3.40155
EPC2	1.98285	2.39991	0	0	0	0	0	0	0	0	0	0	0	0	0	0	0	2.64875	0	0	0	0	4.16905	0	0	2.69063	0	0	0	0	0	0	0	0	0	0	0	0	0	3.38671	0	0	4.80702	0	0	0	0	0	0
FANCL	0	1.23859	0	0	0	0.0361389	1.51134	0	0	0	0	0	0	0	0	0	0	0	0	0	0	0.0580507	0	0	0	0	0	0	0	0	0	0	0	0	0	0	0	0	0.582474	0	0	0	0	0.389646	0	0	0	0	0
FES	0	0	0	2.21781	0	0	0	0	0	0	0	0	0	0	0	0	0	0	0	0	1.40312	0	0	0	0	0	0	1.60916	0	0	0	0	0	0	0	0	0	0	0	0	0	0	0	0	0	0	0	0	0
FMR1	4.55401	1.59694	3.56371	5.19647	3.46812	0.793614	4.58859	2.73268	0	3.72808	0	2.83805	3.90177	3.45593	6.02356	3.39935	3.0691	4.28585	1.91315	5.03553	4.76847	3.58256	4.39672	0	2.00777	3.30564	2.07368	4.46071	1.31334	5.97429	3.98309	4.05034	5.18852	3.88099	2.91783	5.54426	1.88024	4.207	4.78029	3.08373	4.35234	3.99802	2.39159	4.1013	4.83096	0	4.47855	3.21529	2.38071
FURIN	0	4.74736	3.1068	5.11146	1.49148	0	0	2.26233	2.49126	0	2.8188	1.2921	4.04192	4.85207	4.23299	4.18587	0	0	4.12565	4.87208	4.07146	4.97239	5.5499	0	4.30137	4.59551	2.18352	4.56614	4.43019	4.57949	0	0	0	3.86115	4.76964	5.93996	2.6634	4.17686	5.0699	3.75042	3.62392	3.68836	3.49086	3.57542	4.94877	0	0	6.0331	4.05942
FXR1	6.85985	6.58242	6.66425	7.9973	6.85876	6.71048	8.08379	6.30518	6.03692	4.26116	4.02365	3.81578	7.1231	7.11166	7.76006	6.24486	6.73861	5.72121	6.12367	5.12857	6.42743	5.47196	7.90433	5.45312	6.58729	6.97577	6.96737	6.00132	6.87714	7.02598	4.49156	4.57959	6.75824	4.1188	6.43692	7.75647	6.69406	7.09625	6.67115	3.50086	7.59194	5.10793	5.49967	6.19742	6.66316	5.72912	7.60741	7.39915	5.17878
GALNT10	1.80328	0	3.42933	0	0	3.34395	0	0	0	0	0	0	0	2.9696	0	0	0	0	0	0	0	3.87097	0	0	0	3.19575	0	0	0	0	0	0	4.55579	0	0	0	2.20255	0	0	0	0	0	0	0	0	3.92657	0	0	0
GIT1	0	2.54156	1.31909	3.9129	1.87011	2.49605	3.30284	0	2.31181	0	0	0	2.9466	1.72448	2.65395	2.66682	0	1.90479	0	0.613072	0	4.32326	0	0	0	2.84291	2.54405	1.78971	3.10423	2.92276	0	0	0	2.24554	3.4317	1.89238	0	0	2.05424	0	2.08527	2.34141	2.1703	1.01774	1.44397	3.76503	2.84187	3.52799	0
GPM6A	0	5.95329	0	3.05877	0	3.7811	7.53149	0	4.31125	4.24547	0	0	2.53239	0	5.19988	0	0	2.62216	0	4.38997	0	3.61954	4.29923	0	0	2.43142	0	0	1.95419	3.15291	0	5.6215	0	0	3.28501	0	0	2.99364	0	0	3.3582	3.17203	0	2.84835	0	0	4.42618	3.41323	0
GRIN2A	0	0	0	0	0	0	0	0	0	0	0	0	0	0	0	0	0	0	0	0	0	0	0	0	0	0	0	0	0	0	0	0	0	0	0	0	0	0	0	0	0	0	0	0	0	0	0	0	0
GRM3	0	0	0	0	0	0	0	0	0	0	0	0	0	0	0	0	0	0	0	0	0	0	0	0	0	0	0	0	0	0	0	0	0	0	0	0	0	0	0	0	0	0	0	0	0	0	0	0	0
HCN1	0	0	0	0	0	0	3.31581	0	0	0	0	0	0	0	0	0	0	0	0	0	0	0	0	0	0	0	0	0	0	0	0	0	0	0	0	0	0	0	0	0	0	0	0	0	0	0	0	0	0
IDO2	0	0	0	0	0	0	0	0	0	0	0	0	0	0	0	0	0	0	0	0	0	0	0	0	0	0	0	0	0	0	0	0	0	0	0	0	0	0	0	0	0	0	0	0	0	0	0	0	0
IGSF9B	1.7659	2.87425	0	2.64098	3.43154	5.51475	5.15644	5.25196	6.7877	3.16922	2.15509	4.01299	3.71626	5.15452	3.48309	4.23487	3.38489	0	3.17812	3.03746	4.34865	2.80175	3.91477	0	5.02008	6.62337	4.47282	4.47683	0	7.60007	0	0	1.00243	3.3726	5.94647	6.71347	0	5.92271	5.78859	0	6.36962	6.881	5.96861	2.73963	4.35007	2.39293	2.32834	4.08972	0
IMMP2L	0	4.66012	1.94878	3.31912	2.49054	1.74768	2.66521	2.60753	1.66784	2.233	0	4.8944	3.21871	0	5.14111	2.68716	0	0	0	2.08991	0	3.10235	2.47597	0	0	0.307819	4.2283	4.51157	2.04337	3.05433	0	0	3.47491	3.26992	0	3.96393	0	4.54374	4.0694	0	4.1126	0	4.34685	2.65131	1.60978	0	3.22613	4.44764	0
KCTD13	0	0	0	0	0	0	2.99338	0	0	4.56913	0	0	3.01365	3.9661	0	4.40898	0	2.93626	0	0	3.70738	0	0	0	0	2.72456	1.7163	1.42653	2.57817	0	0	0	0	0	0	0	4.07127	3.07083	3.42288	0	0	0	0	2.59216	0	0	0	1.78202	0
KDM4A	3.40067	4.0893	3.36193	4.6346	2.12991	5.55765	2.45717	4.0515	5.822	2.19917	5.49815	0	3.67862	3.23842	6.06871	2.29276	0	5.18415	3.84499	4.21965	0	4.62145	4.13349	0	2.46199	5.03911	2.72129	1.98368	3.85427	0	2.16541	3.2262	1.19459	4.28127	0	3.39378	3.0848	4.66091	4.63062	0	6.34465	4.93013	2.84191	0	5.73978	0	0	2.87147	2.72518
KYNU	0	0	0	0	0	0	0	0	0	0	0	0	0	0	0	0	0	0	0	0	0	0	0	0	0	0	0	0	0	0	0	0	0	0	0	0	0	0	0	0	0	0	0	0	0	0	0	0	0
MAD1L1	4.18863	2.18136	0	3.98313	2.13323	0	4.70775	4.76695	0	3.5545	0	3.38746	0	0	5.13122	4.42007	3.87014	0	2.84984	4.07059	0	4.38348	0	0	3.46848	6.12802	5.32667	0	1.99664	3.83643	2.67953	0	4.14755	0	3.24337	5.40694	2.2508	3.17319	4.39909	2.29538	0	3.9989	3.87387	0	4.60478	0	0	4.66637	0
MAN2A1	2.09516	3.65373	4.11565	3.47495	3.26037	2.16705	2.53614	2.17812	1.40654	1.7741	1.99939	3.48908	3.42922	0	0	3.86997	2.71329	0	3.87303	0	0	3.13401	4.31789	0	0	1.379	1.56064	3.83188	1.80794	5.23991	0	0	0	0	3.50594	3.66505	0	3.01301	1.72939	2.45263	5.53454	3.66286	1.418	3.50802	1.66405	0	2.26832	3.56076	0
MPP6	0	0	0	0	3.40908	3.89569	2.26106	0	3.91272	0	0	0	3.06899	0	2.52573	0	0	0	0	0	0	2.5257	0	0	0	0	0	0	0	4.51748	0	0	0	0	3.60118	3.59854	0	3.57679	3.05342	0	0	2.29291	0	2.47333	0	0	0	0	0
NEK1	3.77746	0	4.25396	4.48858	2.60116	2.75271	3.04036	0	0	2.79238	3.00142	0	3.30667	0	2.94817	4.21701	0	0	0	4.0466	4.42252	0	0	0	0	0	0	3.63839	4.84756	6.03484	2.43159	0	2.76749	0	0	0	0	2.29888	4.22761	4.79535	3.18091	0	4.50132	0	0	0	1.48785	0	0
NF1	1.10572	4.6505	0	4.09721	1.95967	4.12241	4.27464	2.83942	2.12344	3.41887	0	3.56317	4.6792	3.31668	3.10249	1.97805	3.64785	2.18498	5.08931	2.60465	1.10128	0.935709	2.90087	0	2.00899	3.38272	2.946	2.90159	1.7828	4.58231	0	1.44576	2.31976	0	2.42847	2.13119	0.063558	1.22907	3.69276	0	5.09972	1.7725	3.37046	0	1.22254	2.89138	0	4.51923	2.81655
NLGN4X	0	0	0	0	0	0	0.959902	0	0	0	0	0	0	0	0	0	0	0	0	0	0	0	0	0	0	0	0	0	0	4.92367	0	0	0	0	0	0	0	0	0	0	0	0	0	0	0	0	0	0	2.97451
NRGN	0	0	0	0	0	0	0	0	0	0	0	0	0	0	1.01704	0	0	0	0	0	0	0	0	0	0	0	0	1.54015	0	0	0	0	0	0	0	0	0	0	0	0	2.79633	0	0	0	0	0	0	0	0
POGZ	4.56861	6.14267	0	4.15534	3.40726	3.13392	4.59735	5.0841	4.60137	2.85106	5.20165	3.91527	3.49281	4.30163	4.62467	3.91776	4.86255	4.60613	4.21719	4.07358	5.777	3.02174	6.36564	0	5.5877	5.49419	0	4.7461	5.92506	5.08196	2.5856	3.97832	4.77399	3.25437	5.29821	6.35905	4.85486	4.5472	5.40421	2.98444	7.30172	4.98768	6.35063	3.5919	0	0	0	5.42537	3.88554
PPP1R16B	0	0	0	0	0	1.11716	0	0	2.53488	0	0	0	0	3.7668	0	0	0	0	0	2.19497	0	0	0	0	3.22662	0	0	0.173652	0	0	0	0	2.63668	0	2.94289	0	0	0	0	0	2.75338	0	0	0	3.20897	0	0	0	0
PRKD1	0	1.69837	0	4.07038	0	2.41755	2.09715	0	1.36952	0	0	0	3.28074	1.73857	3.12514	3.74223	0	1.93152	0	1.03542	0	0	4.47188	0	1.81337	0	1.67375	3.04157	0	0	0	0	3.80847	0	0	2.17181	0	0	3.67405	0	0	2.91654	3.87786	0	3.33393	0	0.210337	2.75777	0
PTGIS	0	0	0	0	0	0	0	0	0	0	0	0	0	0	0	0	0	0	0	0	0	0	0	0	0	0	0	0	0	0	0	0	0	0	0	0	0	0	0	0	0	0	0	0	0	0	0	0	0
PTPRF	1.00123	7.03192	5.16375	5.51752	3.64756	6.90991	6.90872	0	4.97328	2.40947	3.26525	5.83956	5.72678	5.60781	6.54466	4.49551	4.18536	4.44786	0	6.23006	6.23548	5.54724	4.42397	0	5.384	6.30738	4.66177	5.34297	4.1849	6.32818	3.77248	2.5103	5.33428	3.09188	5.48242	6.81733	4.68472	5.4475	7.15317	0	6.54323	5.45897	5.48431	2.48207	5.32263	0	5.02559	5.04547	0
RERE	1.92969	3.55226	2.80841	3.1641	3.79918	4.15928	3.8264	2.05623	3.91102	3.18388	1.81934	2.09236	3.25472	3.78027	3.09057	3.57055	1.14754	3.57122	3.69876	4.58347	3.96355	3.15467	4.44265	1.33541	4.02202	4.30279	3.44703	1.21396	3.54508	4.79613	1.60539	2.90256	3.01798	0	2.85893	4.44679	4.59441	4.06514	4.12495	1.4202	5.32704	1.68872	4.73167	1.13687	1.78798	1.92729	2.98258	4.18874	0
RGS6	0	0	0	0	0	0	0	0	0	0	0	0	0	0	0	0	0	0	0	0	0	0	0	0	0	2.02947	0	0	0	0	0	0	0	0	0	0	0	0	0	0	0.462489	0	0	0	0	0	0	0	0
SATB2	0	0	0	0	3.59066	0	0	0	0	0	0	0	0	2.52905	0	0	0	0	0	0	2.87833	0	0	0	0	0	0	0	0	0	0	0	0	0	0	0	3.96518	0	0	0	0	0	0	0	0	0	0	0	0
SCN2A	0	0	0	0	0	0	4.17742	0	0	0	0	0	0	0	0	0	0	0	0	0	0	0	0	0	0	0	0	0	0	0	0	0	0	0	0	0	0	0	0	0	0	0	0	0	0	0	0	0	0
SHANK3	0	0	0	0	0	0	0	0	0	0	0	0	0	0	0	0	0	0	0	0	0	0	0	0	0	0	0	0	0	0	0	0	0	0	0	0	0	0	0	0	0	0	0	0	0	0	0	0	0
SLC39A8	3.24401	0	0	4.49526	2.38512	3.57342	0	2.67262	0	2.77828	0	1.62949	0	3.02385	0	3.58809	0	0	0	0	0	0	0	0	3.92047	2.54021	0	1.11639	0	0	0	0	2.53256	0	0	0	0	0	0	0	3.76353	0	0	0	0	2.94803	3.8474	0	0
SLC4A10	0	0	0	0	0	0	0	0	3.38618	0	0	0	0	0	0	0	0	0	0	0	0	0	0	0	0	0	0	0	0	0	0	0	0	0	0	0	0	0	0	0	0	0	0	0	0	0	0	0	0
SMG6	2.3886	0	0	0	3.90111	1.98217	4.16177	0	4.09905	2.23727	0	0	4.51005	5.32707	4.70499	0	0.799287	4.83646	0	0	2.51594	1.99081	0	0	1.33918	4.35826	2.29195	4.31948	0	2.95322	0	3.93923	0	3.36488	2.06859	0	0	0	3.55752	0	1.80829	0	0	0	4.16708	1.74215	1.07126	1.79214	0
SNAP91	0	2.35533	0	0	0	0	2.42866	0	0	0	0	0	0	0	0	0	0	0	0	0	0	3.9383	0	0	0	2.97142	0	0	0	0	0	4.09553	0	0	0	0	0	0	0	0	0	0	0	0	0	3.14075	0	2.33858	0
SNX19	0	3.19491	3.14945	1.09195	2.92036	2.89052	0.968996	0	2.57143	2.97625	0	0	3.73731	2.41136	0	2.17607	0.886123	3.88525	2.83636	2.52242	0	0	1.57099	0	4.12829	0	3.78138	2.01479	0.993982	3.71375	4.33493	2.45121	4.43728	3.82527	2.49307	3.82003	1.71505	0	3.66604	0	1.70017	0	2.66077	2.91826	0	3.36728	0	2.3731	0
SRR	0	0	0	0	0	0	4.36444	0	2.82099	0	0	0	0	0	4.12883	0	4.12749	0	0	0	2.63331	0	0	0.774026	0	0	4.91062	3.1583	0	0	0	0	3.14755	0	2.83888	0	0	0	0	3.38839	0	0	0	3.73031	0	0	0	2.11042	0
SYNE1	0	0	0	0	0	0	0	0	0	0	0	0	0	0	0	0	0	0	0	0	0	0	0	0	0	0	0	0	0	0	0	0	0	0	0	0	0	0	0	0	0	0	0	0	0	0	0	0	0
SYNGAP1	4.04663	5.14123	6.49374	7.27984	5.48796	3.92853	6.84805	5.08859	5.27303	3.40198	5.63466	6.79409	5.59603	4.62811	7.00003	5.50234	6.99346	5.45563	6.03987	4.86553	6.09126	5.28454	6.48353	0	7.45964	6.79392	5.58527	4.19361	5.97795	6.56708	5.44117	1.59963	6.9738	6.5159	4.27313	7.73982	3.62724	6.06372	7.45667	3.08798	7.65911	5.69147	5.77548	5.49104	5.08623	4.27354	5.93166	5.4694	0
TBC1D5	0	2.35837	3.68421	3.36333	3.91528	4.05412	3.70878	0	4.39109	0	0	0	0	4.0625	4.66205	2.97574	2.76042	0	0	0	4.46955	2.75042	4.52597	0	0	2.67997	5.56501	3.66804	4.18487	5.24273	0	2.9508	2.97171	0	4.47818	0	4.06127	4.73378	3.32357	2.87112	3.20681	4.83147	4.22388	3.76094	4.80291	0	3.72437	2.03337	0
TCF4	0	4.29002	3.52962	3.48094	3.68318	4.54262	4.57869	0	0	2.20987	0	2.23306	4.75786	3.33555	4.71177	4.17583	0	3.08398	5.03362	5.9588	0	0	3.25692	0	0	6.12	0	3.97053	0	4.83909	0	0	3.36311	0	3.79669	0	0	4.96936	3.68851	0	5.78528	4.20865	3.41513	0	3.44829	3.86346	1.23977	2.85027	3.40143
TMTC1	1.53182	3.42395	0	3.20333	0	0	3.51605	0	3.29112	0	0	0	4.23785	2.687	0	4.02934	1.91387	1.82715	3.01149	2.57364	0	0	4.09103	0	0	0	2.67201	2.53592	0	1.50928	1.96941	0	5.49757	0	4.88152	4.02427	0	4.1787	4.1375	0	4.07416	0	4.78921	0	2.61431	0	0	0	2.22109
TRANK1	0	0	0	0	0	0	0	0	0	0	0	3.17673	0	0	0	0	1.89247	0	0	0	0	0	0	0	0	0	0	0	0	4.02173	0	0	0	0	0	0	0	0	0	0	0	0	2.70819	0	0	0	0	0	3.76309
TSNARE1	0	1.98742	0	1.70351	0	0	0	0	0	0	0	0	0	0	0	1.74766	0	0	0	0	0	0	0	0	0	0	0	2.91631	2.34015	0	0	0.342477	0	3.1016	0	0	0	0	0	0	0	0	0	0	0	0	0	0	0
VRK2	2.04578	1.6576	3.16915	4.06326	5.14931	3.15909	4.16039	2.98295	4.12279	0	0	0	4.26473	3.59653	4.15944	2.68819	4.47729	0	0	4.03335	3.20878	3.17395	5.01903	0	3.70896	3.16682	4.26144	2.86256	0	6.21862	0	3.37947	0	0	4.00557	2.76144	3.82831	5.87172	5.16558	3.00188	3.5033	2.53543	0	4.76632	4.33913	0	2.85651	5.0149	2.50934
VSIG2	0	0	0	0	0	0	0	0	0	0	0	0	0	0	0	0	0	0	0	0	0	0	0	0	0	0	0	0	0	0	0	0	0	0	0	0	0	0	0	0	0	0	0	0	0	0	0	0	0
ZNF536	0	0	0	0	0	0	1.08836	0	2.99267	0	0	0	0	0	0	3.0262	0	0	4.27609	0	0	0	0	0	0	0	0	0	0	0	0	0	1.67322	0	0	0	0	0	0	0	0	0	0	0	0	0	0	0	0
ZNF804A	0	0	0	0	0	0	0	0	0	0	0	0	0	0	0	0	0	0	0	0	0	0	0	0	0	0	0	0	0	0	0	0	0	0	0	0	0	0	0	0	0	0	0	0	0	0	0	0	0
ZSWIM6	0	3.92315	0	0	0	0	3.99883	0	0	0	0	3.1385	4.28022	0	0	0	1.63547	0	2.74676	0	0	0	0	0	2.44523	4.03109	3.19957	0	0	3.45513	0	0	0	0	0.975794	0	1.1246	0	4.08782	0	3.0937	3.59317	4.45707	0	4.26948	0	0	0	0
	x409_1-4_d28_mAst_ch2_01	x409_1-4_d28_mAst_ch2_09	x409_1-4_d28_mAst_ch2_17	x409_1-4_d28_mAst_ch2_25	x409_1-4_d28_mAst_ch2_33	x409_1-4_d28_mAst_ch2_41	x409_1-4_d28_mAst_ch2_49	x409_1-4_d28_mAst_ch2_57	x409_1-4_d28_mAst_ch2_65	x409_1-4_d28_mAst_ch2_73	x409_1-4_d28_mAst_ch2_81	x409_1-4_d28_mAst_ch2_89	x409_1-4_d28_mAst_ch2_02	x409_1-4_d28_mAst_ch2_10	x409_1-4_d28_mAst_ch2_18	x409_1-4_d28_mAst_ch2_26	x409_1-4_d28_mAst_ch2_34	x409_1-4_d28_mAst_ch2_42	x409_1-4_d28_mAst_ch2_50	x409_1-4_d28_mAst_ch2_58	x409_1-4_d28_mAst_ch2_66	x409_1-4_d28_mAst_ch2_74	x409_1-4_d28_mAst_ch2_82	x409_1-4_d28_mAst_ch2_90	x409_1-4_d28_mAst_ch2_03	x409_1-4_d28_mAst_ch2_11	x409_1-4_d28_mAst_ch2_19	x409_1-4_d28_mAst_ch2_27	x409_1-4_d28_mAst_ch2_35	x409_1-4_d28_mAst_ch2_43	x409_1-4_d28_mAst_ch2_51	x409_1-4_d28_mAst_ch2_59	x409_1-4_d28_mAst_ch2_67	x409_1-4_d28_mAst_ch2_75	x409_1-4_d28_mAst_ch2_83	x409_1-4_d28_mAst_ch2_91	x409_1-4_d28_mAst_ch2_04	x409_1-4_d28_mAst_ch2_12	x409_1-4_d28_mAst_ch2_20	x409_1-4_d28_mAst_ch2_28	x409_1-4_d28_mAst_ch2_36	x409_1-4_d28_mAst_ch2_44	x409_1-4_d28_mAst_ch2_52	x409_1-4_d28_mAst_ch2_60	x409_1-4_d28_mAst_ch2_68	x409_1-4_d28_mAst_ch2_76	x409_1-4_d28_mAst_ch2_84	x409_1-4_d28_mAst_ch2_92	x409_1-4_d28_mAst_ch2_05
ACTB	7.77668	7.70219	8.61528	9.05026	8.04797	9.79481	9.21845	11.0706	8.19024	6.97205	7.93079	8.44095	8.77019	9.32548	9.84443	8.94434	8.93845	7.86972	9.58974	8.76005	8.81873	9.76915	8.69468	9.58326	9.33153	8.59984	7.94645	9.33144	8.57621	7.90418	9.33146	7.85367	7.42931	10.159	7.82153	8.06474	9.15282	9.1479	8.11617	8.64967	9.48106	7.45072	9.16853	9.09257	10.3972	9.81112	9.03474	9.00573	9.35543
GAPDH	7.97374	8.20549	7.04284	9.59044	8.33307	8.89436	9.05894	10.1565	8.3023	6.20744	7.5211	7.57989	8.92866	8.45827	9.90243	9.46346	6.51665	7.94047	8.91268	8.44428	6.93895	9.21557	7.99548	9.35234	7.23739	8.51704	9.3223	8.51068	7.97349	9.37676	9.6695	9.19744	7.22249	10.5008	7.82161	9.36407	9.65187	9.07124	8.67377	7.827	9.35893	6.7718	10.2315	7.37989	9.75822	9.49252	9.44574	9.60034	8.93668
RPS18	7.95295	7.83203	8.33859	8.9634	8.0018	9.54596	9.20027	8.34355	7.13785	6.87907	8.01191	7.66203	9.29944	8.0795	8.84997	8.57197	7.76914	9.23562	8.27062	8.76777	8.11976	9.03869	8.71631	8.88616	6.31433	8.82021	8.96726	8.21161	8.32714	8.05619	8.88588	7.88704	7.23629	9.54132	7.82337	9.13169	8.85549	9.36322	7.92405	8.23979	9.76655	8.31838	9.114	7.94935	8.92454	9.5303	8.22546	8.9297	8.49196
eGFP	0	14.9658	13.6171	11.3301	15.2235	14.1866	15.3442	14.3853	14.7038	13.2547	11.6827	14.3698	15.8676	14.2865	14.6373	14.484	14.2863	14.1442	14.7308	15.0991	13.6959	14.6855	14.45	15.7165	11.4766	10.5851	15.2104	15.7558	13.5324	14.6108	14.3908	14.273	13.772	10.5619	14.9021	14.7501	14.8823	15.6525	14.6525	15.7239	14.3826	12.2762	15.8278	15.0033	15.389	14.6453	17.0263	13.6566	13.7131
PAX6	0	0	0	0	0	3.84958	0	3.9677	0	0	0	0	0	0	0	2.14675	0	0	0	0	0	0	0	0	0	0	0	0	0	0	0	0	0	0	0	0	0	0	0	0	0	0	0	0	0	0	3.42621	0	3.41056
NES	3.18003	4.16747	6.03601	2.30659	5.72839	6.81359	4.00635	3.49524	6.54813	1.63586	0	1.317	0	4.85173	7.01738	6.54648	6.07768	3.11378	4.78397	4.94123	7.20872	6.03058	2.54869	0.0202625	4.30879	5.6301	5.45093	5.28227	6.49832	0	3.61963	4.2087	1.17823	7.56639	2.84043	4.21869	4.95951	2.44152	5.57258	6.96534	6.52236	3.66061	6.10444	3.16793	7.60801	5.275	5.7635	4.19429	7.53807
TBR2	0	0	0	0	0	0	0	0	0	0	0	0	0	0	0	0	0	0	0	0	0	0	0	0	0	0	0	0	0	0	0	0	0	0	0	0	0	0	0	0	0	0	0	0	0	0	0	0	0
NR2F1	0	0	0	0	0	1.90525	0	3.80867	0	0	3.10353	0	0	1.97247	0	0	0	1.4868	0	0	1.28145	0	0	1.88772	1.99903	0	0	0.666133	0	0	0	0	0.0791826	6.40923	0	1.24373	0	0	0	0	1.8235	0	0	0.870071	0	0.192006	0	0	2.67891
FOXG1	0	0	0	0	0	0	0	0	2.21938	0	0	0	0	0	0	0	0	0	0	0	0	0	0	0	0	0	0	0	0	0	0	0	0	0	0	0	0	0	0	0	0	0	0	0	0	0	0	0	0
BTG2	2.80158	4.59598	5.69432	5.12436	2.1836	6.7962	2.72213	6.9948	5.50692	5.24167	3.906	2.40588	3.7119	3.91837	4.3074	6.72532	4.40745	5.6715	5.87511	4.19931	5.69146	3.82712	5.20265	5.8967	5.45586	4.65137	4.38339	4.41719	7.41311	3.75016	6.62079	3.24557	3.65808	5.61288	3.94851	5.03653	5.80694	6.44304	4.62031	5.57174	0	4.37689	4.63288	3.79425	5.47909	6.39139	6.04554	6.03893	5.4465
NEUROG2	0	0	0	0	0	2.40745	0	0	0	0	1.38347	0	0	0	0	0	0	0	0	0	0	0	0	0	0	0	0	0	0	0	0	0	0	0.78197	0	0	0	0	0	0	0	0	0	0	0	0	0	0	0
OTX2	3.57134	0	0	3.96618	0	0	0	6.53258	0	0	0	0	0	4.19978	0	0	0	0	0	0	0	1.76866	0	5.0212	0	0	0	0	2.88297	0	0	2.10032	0	0	0	4.64887	0	4.27633	3.54898	0	0	0	0	0	0	0	0	0	0
ASCL1	0	0	0	0	0	0	0	0	0	0	0	0	0	0	0	0	0	0	0	0	0	0	0	0	0	0	0	0	0	0	0	0	0	0	0	0	0	0	0	0	0	0	0	0	0	0	0	0	0
LHX6	0	0	0	0	0	2.97311	0	0	0	0	0	0	0	0	0	0	0	0	5.39159	0	0	0	0	0	0	0	0	0	0	0	0	0	0	0	0	0	0	0	0	2.32897	0	0	0	0	0	0	4.41494	0	0
SIX3	0	0	0	0	0	0	0	0	0	0	0	0	0	0	0	0	0	0	0	0	0	0	0	0	0	0	0	0	0	0	0	0	0	0	0	0	0	0	0	0	0	0	0	0	0	0	0	0	0
NEUN	0	0	1.41567	2.20248	0.169255	2.70269	0	0	0	0	0	0	0	0	0.655522	0	0	2.69937	0	0	1.72604	0	0	0	0.384791	0	1.70542	0	0	1.02428	1.50004	0.830882	0	1.44039	0	1.82852	0	0	0	0.4217	0	0	0	0	3.29002	0	1.25342	0	4.17483
SYN1	0	0	0.0780991	3.9794	4.06749	1.68858	0	2.21867	4.54636	4.15508	0	0	0	3.89264	5.10216	1.74474	0	0	5.52204	0	0	3.71469	0	0	3.37559	1.55139	1.7529	0	0	0	0	0	3.62531	5.08119	1.63386	0.665978	0	0	0.428265	3.63342	0	0	2.40956	0	5.66168	0	5.85049	0	1.36158
DCX	0	0	5.16532	0	5.6428	7.47252	0	8.68496	0	3.1182	2.50643	6.72654	3.56223	5.8758	8.53455	5.99981	0	0	7.62035	4.69859	3.63898	0	1.40177	1.88602	5.03202	7.29954	0	0	3.56213	0	0	4.47849	3.90605	8.96408	4.64327	3.91701	3.38306	0	4.80339	6.89357	5.65722	3.60889	4.95187	2.61684	4.36157	3.14667	8.89354	3.50971	7.45599
MAP2	2.45226	0	3.18734	1.50054	0	4.96237	2.26884	7.69334	2.15927	0	2.06352	2.20931	0	4.81033	7.25608	3.64733	0	2.49889	5.53552	4.75726	0	0	1.47914	0	5.69279	6.07095	2.04291	1.36333	0	2.58332	0	2.94813	0	7.89702	3.63185	0	0	0	4.64079	6.3862	3.74135	1.63688	0	2.28029	4.20985	0	7.06044	0	6.14332
NEFH	1.9073	4.81849	0	0	3.50236	0	0	3.30309	3.28277	0	0	1.88226	0	3.27195	2.29379	3.04019	2.64142	0	0	2.82747	0	1.64446	3.7301	0	1.47229	2.23048	1.70311	0	0.198643	3.12425	0	3.66009	0	3.32454	1.70148	0	0	2.46695	0	2.90868	5.06667	2.94512	3.21872	0	3.12945	0	1.03881	0	0
NCAM1	1.51989	1.96462	0.14205	1.87637	0	0	0	2.2185	2.0361	0.88015	0	0	0	2.09259	3.56364	0	0.261086	1.33742	0	0.196174	0	0	1.82648	0	0.153207	3.23835	0	0	0.0335384	0	1.38742	0	0	2.76231	0	0.0214848	0.868244	0	0.877191	1.8988	0	1.69425	0	1.94261	0.857937	0.983989	3.54429	0.786467	1.15384
MAPT	1.74944	1.43028	0	0	0	0	0	0	2.65086	0	0	0	1.86092	0	5.89388	0	0	0	5.10169	0.170771	0	0	0.813405	0	3.04202	3.97578	1.57125	0	0.489067	0	0	0	0	4.23376	0	2.82129	0	0	0	2.06192	0	2.95897	0	0	0	0	6.61257	0	2.44345
PDGFRA	0	2.32304	0	0	0	4.95091	0	0	0	0	2.84279	0	0	0	0	0	0	4.29518	0	0	0	0	0	0	3.03293	0	0	0	3.99964	0	0	0	0	0	0	0	0	0	0	0	0	0	0	0	0	0	0	2.74439	0
OLIG2	0	0	0	0	0	0	0	0	0	0	0	0	0	0	0	0	0	0	0	0	0	0	0	0	0	0	0	0	0	0	0	0	0	0	0	0	0	0	0	0	0	0	0	0	0	0	0	0	0
GFAP	0	0	0	0	0	0	0	0	0	0	0	0.214613	0	0	0	0	0	0	0	0	0	0	0	0	0	0	0	0	0	0	0	0.265918	0	0	0	0	0	0	0	0	0	0	0	0	0	0	0	0	0
MBP	0	3.1916	0	0	0	0	0	0	3.64153	2.86511	0	0	0	0	3.26082	0	0	4.20312	0	0	0	0	0	1.89879	3.79376	0	0	0	0	2.04303	3.06162	3.31513	0	0	0	2.82832	0	0	0	3.97448	0	0	0	2.19345	0	0	3.28081	0	0
SLC1A3	0	0	0	2.89226	2.88179	1.5327	0	3.34969	4.07374	0	0	0	0	0	0	0	0	3.2252	2.18163	0	0	0	0	0	0	3.90032	0.868124	0	0	0	0	2.02804	0	3.12412	0	3.81834	2.06644	0	0	0	0	1.20404	3.81918	0	0	0	0	0	0
C1QA	0	0	0	0	0	0	0	0	0	0	0	0	0	0	0	0	0	0	0	0	0	0	0	0	0	0	0	0	0	0	0	0	0	0	0	0	0	0	0	0	0	0	0	0	0	0	0	0	0
BRN1	0	0	0	0	0	2.86314	0	0	0	0	1.53617	0	0	0	4.3142	0	0	0	0	0	0	0	0	0	0	1.69829	0	0	0	0	0	0	0	0	0	1.95592	0	0	0	3.64949	2.30925	0	2.35134	0	0	0	0	0	1.39665
ITGAM	0	0	0	0	0	0	0	0	0	0	0	0	0	0	0	0	0	0	0	0	0	0	0	0	0	0	0	0	0	0	0	0	0	0	0	0	0	0	0	0	0	0	0	0	0	0	0	0	0
DKK3	0	0	0	0	0	3.84317	0	6.53907	0	0	0	0	0	0	4.53729	0	0	0	0	0	0	0	0	0	0	0	0	0	5.16891	0	0	0	0	0	0	0	0	0	0	2.79228	0	0.31187	0	0	0	0	4.6423	0	0
BRN2	0	0	0	1.21789	0	0	0	2.87985	0	0	0	0	0	0	0.485626	0.0777636	0.0647798	0	0	0	0	0	0.267671	0	1.13947	0	0.385269	0	1.23711	0	0	0	0	0.371155	0	0.0780202	0	0.193651	0	1.4736	0.858733	0	0	0	0.764064	0	0	0.250941	2.24659
FZD1	0	0	3.15913	5.06766	5.08931	5.26786	0	0	3.10561	0	2.6109	0	0	1.69072	0	2.57586	2.96636	3.83746	0	0	0	0	0	2.44744	3.79473	0	0	1.2103	3.01146	0	0	3.28335	0	4.3608	0	3.73374	0	2.98374	0	0	4.75398	0	0	0.723361	0	0	0	0	5.61846
CUX1	3.33534	2.1452	2.09926	3.53058	4.48279	5.15611	2.9633	4.38146	2.4189	3.15279	0	4.31242	0	0	4.57835	3.36274	0	5.13344	2.44088	0	0	4.85394	0	3.04643	2.74175	2.58978	0	0	4.45928	0.783167	4.0286	3.69595	0	5.44012	0	2.66074	2.00029	4.91798	0	4.31386	2.53519	1.40745	4.44131	1.91462	5.64704	3.47079	2.56669	0	4.39183
CUX2	2.15926	0	0	0	0	0	0	0	0	0	0	0	0	0	0	0	0	0	0	0	0	0	0	0	0	0	0	0	0	0	0	0	0	0	0	0	0	0	0	0	0	0	0	0	0	0	0	0	0
TLE1	0	3.65993	1.44138	0	2.66561	4.73589	0.121895	5.04711	3.426	0	1.21653	0	0	0	2.33303	0	0	1.5864	0	2.98561	0	0	0	4.05723	5.73467	3.80484	3.92951	0	1.65541	0	0	0	0	6.01843	0	0	0	2.57265	0	5.11474	5.51059	3.94888	0	3.73729	0	3.65088	0	3.55422	3.85607
TLE3	5.44657	3.26802	4.16221	5.92921	5.82459	5.45707	3.07307	0.737615	5.54838	2.98524	4.228	0	5.74503	5.00941	6.02102	5.32852	2.72032	5.50795	4.77543	3.94916	5.53269	4.76834	5.03966	4.37993	4.21496	5.23705	4.28982	5.46957	6.62471	3.34883	5.21881	0	5.5388	6.06401	4.43234	5.72722	6.16549	6.27738	3.76901	5.69877	6.62105	3.98378	6.96838	5.77701	6.26447	4.76938	4.8951	5.68118	6.51636
LMO4	0	3.04462	3.5008	5.28758	0	3.95975	2.32818	4.85437	6.02192	3.47632	0	2.84125	4.75175	2.707	5.09256	4.95128	1.63036	4.06999	2.0821	3.52898	3.49689	4.38024	0	3.52936	3.60631	5.06895	3.47766	0	0	3.99089	0	4.09127	2.59342	5.59664	3.08673	2.27825	3.91388	5.22168	0	4.43444	6.12424	2.19226	1.99634	3.1852	4.21829	4.46286	5.35586	0	2.50641
GPR6	0	0	0	0	0	0	0	0	0	0	0	0	0	0	0	0	0	0	0	0	0	0	0	0	0	0	0	0	0	0	0	0	0	0	0	0	0	0	0	0	0	0	0	0	0	0	0	0	0
LIMCH1	0	4.96015	4.19386	0	0	3.01313	0	0	4.73092	2.51296	4.62076	0	0	0	0	2.6354	0	3.1064	4.63195	3.01319	0	0	3.0455	0	0	5.14655	4.68456	0	0	4.00967	0	0	0	4.90002	0	3.98514	0	5.03065	0	0	0	2.52687	3.47993	0	5.40175	0	4.91097	4.55517	0
DTX4	2.26213	0	3.02492	2.72839	0	3.70642	0	0	0	0	4.08884	0	1.53218	0	2.20164	0	3.33127	2.46376	2.58146	3.03228	5.19857	0	0	0	0	4.47229	0	2.19697	0	1.7369	0	2.25608	0.465315	3.94761	0	2.67197	0	0	0	0	0	2.53367	3.10765	0	0	0	0	0	0
SATB2	0	0	2.921	0	0	0	0	3.47968	0	0	2.21752	0	0	0	0	0	0	0	0	1.76969	0	0	0	0	0	0	0	0	0	0	0	2.49533	0	2.41445	0	0	0	0	0	3.87921	0	0	0	0	2.78466	0	0	0	0
ROBO1	3.79851	3.294	5.15197	2.1315	3.02212	5.35723	3.25787	5.73215	2.09511	2.42449	3.86114	0	5.11066	3.58018	0	0	2.14611	2.40521	0	3.52661	4.71212	0	2.69007	2.40476	3.78497	3.88744	1.94977	0	6.03614	0	4.0382	3.03388	3.4453	7.39891	0	4.23355	2.34298	3.98174	1.70578	3.44494	0	4.96673	2.20339	4.66189	3.98664	3.38512	2.47829	3.42285	3.9942
HSPB3	0	0	0	0	0	0	0	0	2.89765	0	0	0	0	0	0	0	0	0	0	0	0	0	0	0	0	0	0	0	0	0	0	0	0	0	0	0	0	0	2.59678	0	0	0	0	0	0	0	0	0	0
CPNE4	1.05402	0	0	0	0	0	0	0	0	0	0	0	0	0	1.0131	0	0	0	0	0	0	0	0	0	0	0	0	0	0	0	0	0	0	2.53246	0	0	0	0	0	0	0	0	0	0	0	0	0	0	0
TMTC4	0	0	4.31523	1.41967	0	5.58474	0	4.62032	4.45294	4.3901	2.2778	0	0	4.94553	5.06346	5.76953	0	2.28036	3.76632	0	0	3.33134	0	0	5.94393	4.33722	2.9751	0	4.84184	0	5.41435	4.19405	0	6.73554	2.43577	4.19984	3.32381	3.18895	0	4.84258	5.52844	3.72883	5.8653	4.46897	0	3.91285	0	0	5.65858
PVRL3	4.69735	0	5.1854	3.94513	4.62362	4.30485	2.67144	5.26448	1.43003	4.45882	4.13427	2.49536	5.26022	3.60531	2.20605	4.31483	3.60011	3.50849	3.90755	2.90064	0	4.19753	3.2182	4.55189	2.17638	0	3.72547	2.13772	3.62004	2.90612	4.52472	2.92215	2.03087	2.93373	0.247319	3.50869	3.81783	6.08337	3.75365	3.80441	4.48745	3.9454	5.1195	4.16655	4.99193	3.98873	5.15682	4.70773	5.12485
CAV1	0	0	0	0	0	0	0	0	0	0	0	0	0	0	0	0	0	0	0	0	0	0	0	0	0	0	0	0	0	0	0	0	0	0	0	0	0	0	0	2.62824	0	0	0	0	0	0	0	0	0
SHISA6	0	0	0	0	0	0	0	0	0	2.9037	0	0	0	0	0	0	0	0	0	0	0	0	0	0	0	0	0	0	2.2636	0	0	0	0	0	0	0	0	0	0	0	0	0	0	0	0	0	0	0	0
FRMD4B	0	0	0	0	0	0	0	3.60956	0	0	0	0	0	0	0	0	0	0	0	0	0	0	0	2.59393	0	0	0	0	0	0	0	0	0	1.48362	0	0	0	0	0	0	0	0	0	0	0	0	0	0	0
NNMT	0	0	0	0	0	0	0	0	0	0	0	0	0	0	0	0	0	0	0	0	0	0	0	0	0	0	0	0	0	0	0	0	0	0	0	0	0	0	0	0	0	0	0	0	0	0	0	0	0
EPHA3	0	0	0	0	0	0	0	3.32532	0	0	0	0	0	0	0	0	0	0	0	0	0	0	0	0	0	2.90882	0	0	0	0	0.992823	0	0	3.9656	0	0	0	0	0	0	0	0	0	0	0	0	0	0	0
FEZF2	0	0	0	0	0	0	0	0	0	0	0	0	0	0	0	0	0	0	0	0	0	0	0	0	0	0	0	0	0	0	0	0	0	0	0	0	0	0	0	0	0	0	2.91949	0	0	0	0	0	0
TBR1	0	0	0	0	0	0	0	0	4.11705	0	0	0	0	0	0	0	0	0	0	0	0	0	0	0	0	0	0	0	0	0	0	0	0	0	0	0	0	0	0	0	0	0	0	0	0	0	0	0	0
TLE4	0	0.948187	3.43759	2.58254	1.62727	3.60344	0	4.28087	0	1.72865	4.04324	0	1.65616	2.8826	3.44024	0.449327	2.17082	1.23253	2.2465	0	0	0	2.17913	0	0	4.84479	3.22775	0	1.27271	0.908682	0	0	0	6.24111	2.96573	0	0	5.04559	0	3.62194	0	0	3.49081	0	0	4.43018	0	3.11537	0
FOXP2	2.73051	1.92815	3.21966	1.37272	4.12654	0	1.88932	3.10886	2.17601	0	0	2.63397	0	3.40133	3.78776	0	1.47085	2.29187	3.1941	0	3.51278	2.43745	2.57877	0.914628	0.998263	0	3.62986	2.10207	4.64563	2.6731	4.31645	1.11534	1.13556	3.31837	0.531552	3.40614	3.28166	4.93574	1.68574	5.5098	0	2.87917	4.64198	3.74323	3.78153	1.87129	4.67629	3.04629	5.18715
PPP1R1B	0	0	0	0	0	0	0	0	0	0	0	0	0	0	0	0	0	0	0	0	0	0	0	0	0	0	0	0	0	0	0	0	0	0	0	0	0	0	0	0	0	0	0	0	0	0	0	0	0
RORB	0	0	0	0	0	0	0	0.825112	0	0	0	0	0	0	0	0	0	0	0	0	0	0	0	0	0	0	0	0	0	0	0	0	0	0	0	0	0	0	0	0	0	0	0	0	0	0	0	0	0
CTIP2	0	0	0	0	0	0	0	0	0	0	0	0	0	0	0	0	0	0	0	0	0	0	0	0	0	0	0	0	0	0	0	0	0	0	0	0	0	0	0	0	0	0	0	0	0	0	0	0	0
ER81	0	0	0	0	0	0	0	5.5257	0	0	0	0	2.43746	0	0	0	0	0	0	0	0	0	0	1.64873	3.1735	0	0	0	1.5517	0	0	1.45848	0	0	0	0	0	0	0	0	0	0	0	0	0.362908	0	3.01457	0	0
BHLHB5	0	0	0	0	0	0	0	0	0	0	0	0	0	0	0	0	0	0	0	0	0	0	0	0	0	0	0	0	0	0	0	0	0	0	0	0	0	0	0	0	0	0	0	0	0	0	0	0	0
PCP4	0	0	0	0	0	0	0	0	0	0	0	0	0	0	0	0	0	0	0	0	0	0	0	0	0	0	0	0	0	0	0	0	0	0	0	0	0	0	0	0	0	0	0	0	0	0	2.94679	0	0
CNTN6	0	0	0	0	0	0	0	0	1.86697	0	0	0	0	0	0	0	0	0	0	0	0	0	0	0	0	0	0	0	0	0	0	0	0	0	0	0	0	0	0	0	0	0	0	0	0	0	0	0	0
BMPR2	0	2.90883	5.1857	0	4.90605	3.60694	2.88606	5.22193	0	4.32659	3.69183	0	4.56135	2.94245	4.27801	5.26405	2.89174	2.68866	0	3.90846	4.0816	0	0	4.83993	4.19793	4.84051	2.95707	4.07983	2.0246	0	3.92075	2.37647	4.75159	6.19629	5.17714	3.03054	2.70676	0	0	4.44344	3.26806	4.38939	4.65236	3.61516	0	0	3.87739	4.89719	4.18452
SOX5	0	2.03667	0	0	0	3.72325	0	4.43204	0	2.10783	1.60353	0	2.31109	2.84927	0	0	0	2.91964	0	0	0	0	0	1.61656	5.32904	0	0	0	3.10018	0	0	0	0	4.54949	0	0	0	0	0	3.92731	3.90772	3.29246	0	2.84392	2.7039	0	0	0	0
SYT9	0	0	0	0	0	0	0	0	0	0	0	0	1.72889	0	2.16652	0	0	0.298496	0	0	0	0	0	0	0	0	0	0	0	0	0	2.87547	2.00618	0	0	0	0	0	0	0	0	0	0	0	0	0	2.93768	0	0
NETO1	0	0	0	0	0	0	0	0	0	0	0	0	0	0	0	0	0	0	1.64687	0	0	0	0	0	0	0	0	0	0	0	0	0	0	2.10675	0	0	0	0	0	0	0	0	0	0	0	0	0	0	0
NTNG1	0	0	0	0	0	0	0	0	0	0	0	0	0	0	0	0	0	0	0	0	0	0	0	0	0	0	0	0	0	0	0	0	0	0	0	0	0	0	0	0	0	0	0	0	0	0	0	0	0
DIAPH3	0	0	0	0	0	2.89123	0	0	0	0	0	0	0	0	0	0	0	0	0	0	2.98013	0	0	0	0	3.20894	0	0	0	0	0	0	0	2.65329	0	0	2.42441	0	0	2.72383	0	0	0	0	0	0	0	0	0
PVALB	0	0	0	0	0	0	0	0	0	0	0	0	0	0	0	0	0	0	0	0	0	0	0	0	0	0	0	0	0	1.01934	0	0	0	0	0	0	0	0	0	0	0	0	0	0	0	0	0	0	0
SST	3.11073	0	0	0	0	0	0	0	0	0	0	0	0	0	0	0	0	0	2.5866	0	0	0	0	0	0	0	0	0	0	0	0	0	0	0	0	0	0	0	0	0	0	0	0	2.48322	0	1.7451	0	0	0
CALB1	0	0	0	1.39823	0	0	1.83033	2.15747	0	0	0	0	0	0	0	0	0	0	0	0	0	0	0	0	0	0.410712	0	0	0	0	0	0	0	0	0	0	0	0	0	0	0	0	0	0	0	0	0	0	0
HTR3A	0	0	0	0	0	0	0	0	0	0	0	0	0	0	0	0	0	0	1.20578	0	0	0	0	0	0	5.08282	0	0	0	0.84201	0	0	0	0	0	0	0	0	0	0	0	0	0	0	0	0	0	0	0
NRG1	0	0	0	5.18074	1.43286	3.21664	0	0	5.27519	0	0	0	0	0	0	3.71106	0	0	0	2.15773	0	0	0	0	0	3.53368	2.94766	0	3.89627	0	0	0	0	3.28936	3.64704	4.17929	0	0	0	3.12196	0	0	0	0	2.57145	0	4.61903	0	3.55004
ERBB4	0	0	0	0	0	0	0	4.09285	0	0	0	0	0	0	0	0	0	0	0	0	0	0	0	0	0	0	0	0	0	0	0	0	0	2.8312	0	0	0	0	0	0	0	0	0	2.9293	0	0	0	0	0
DLG4	0.503268	2.79328	4.28404	5.02051	4.72698	5.92701	3.04587	6.15803	4.07287	3.5576	1.9619	1.03237	4.67189	0	6.34866	3.00581	2.15762	4.04088	2.22947	3.85648	2.995	5.30797	5.168	3.58387	4.7948	4.29457	4.71725	3.34588	4.66399	3.06541	4.34146	0	4.24508	3.81437	2.05451	4.36792	4.37411	0	1.28259	3.18337	2.74691	2.9587	4.35732	0	7.04355	4.44354	4.96524	4.87625	7.0502
VGLUT1	3.22721	0.0831255	2.32183	5.16262	6.17306	0.442509	0	5.65736	4.22846	4.68131	1.98073	2.15698	4.42723	4.35502	5.33898	4.10301	4.02673	3.19373	3.46273	3.76827	0.613093	4.54175	0.86773	0	5.17986	2.71742	1.8062	3.78922	2.57357	0	5.1081	5.01224	3.08792	3.43685	4.06852	4.7452	4.96501	3.3705	2.81933	0.721197	5.99017	2.79522	3.80666	4.44192	6.98614	4.04324	5.14105	4.23922	6.48337
VGLUT2	0	0	0	0	0	0	0	0	0	0.748887	0	2.65032	0	0	0	0	0	0	0	0	0.422773	0	0	0	0	0	0	0	0	0	0	0	0	0	0	0	0	0	0	0	0	0	0	0	0	0	2.48589	0	0
VGLUT3	0	0	0	0	0	0	0	0	0	0	0	0	0	0	0	0	0	0	0	0	0	0	0	0	0	0	0	0	0	0	0	0	0	0	0	0	0	0	0	0	0	0	0	0	0	0	0	0	0
CAMK2A	0	0	0	0	0	0	0	0	0	0	0	0	0	3.04966	0	0	0	2.78042	0	0	0	0	0	0	0	0	0	0	0	0	0	0	0	2.79128	0	0	0	0	0	0	3.01188	0	0	2.6809	0	0	0	0	0
GAD1	0	0	2.29537	0	0	0	0	3.47992	3.24537	0	3.15378	0	3.79471	0	3.4305	0	0	0	3.72091	0	0	0	0	0	0	0	4.14125	0	0	0	0	0	0	0	3.0236	0	0	6.36762	0	0	5.13456	2.0066	0	0	0	0	4.023	0	0
VGAT	0	0	4.42113	1.60359	0	0	0	0	0	0	3.47463	0	0	0	0	0	0	0	0	0	0	0	0	0	0	2.12085	0	0	0	0	0	0	0	0.49418	0	2.14821	0	0	0	0	2.47547	0	0	0	0.269701	0	2.543	0	0
GPHN	0	3.11029	3.18525	3.04039	0	5.53037	0	4.60607	3.8274	2.93737	0	0	3.17221	2.08296	3.38879	2.13182	0.511372	4.28098	3.21075	0	0	3.25027	0	0	1.87242	4.21286	2.29161	0	4.18949	0	3.86812	0	0	4.82344	3.01569	0	4.83963	0	0	0	3.91759	1.42465	0	2.11943	2.99791	2.96187	3.34396	0	0
GRIA1	0	0	0	0	0	0	0	0	0	0	0	0	0	0	0	0	0	0	0	0	0	0	0	0	0	0	0	0	0	0	0	0	0	0	0	0	0	0	0	0	0	0	0	0	0	0	0	0	0
GRIA2	0	0	1.6872	0	0	1.11352	0	0.793527	0	0.123385	0	0	0	0	0.632979	0	0	0.303042	0	0	0	0	0	0	0.247956	0.895142	0	0	0.235043	0	0	0	0	0.535612	0	0.0808541	0	0	0	0	0	0	0	0	0.309358	0	0.711229	0	0.770576
GRIA3	0	0	0	0	0	0	0	1.91189	0	0	0	0	0	0	4.61786	0	0	0	0	0	0	0	0	0	0	1.78942	0	0	2.91457	0	0	0	3.75496	4.44655	0	0	1.87321	0	0	0	0	0	0	0	0	0	1.60629	0	0
GRIA4	0	0	0	0	0	0	0	4.08255	0	0	0	0	0	0	5.79953	0	0	0	4.14419	0	0	0	0	0	0	4.15389	0	0	0	0	3.83513	0	0	5.61892	0	0	3.13158	0	0	4.56633	0	0	0	0	0	0	7.77533	0	0
GRIK1	0	0	0	0	0	0	0	0	0	0	0	0	0	0	0	0	0	0	0	0	0	0	0	0	0	0	0	0	0	0	0	0	0	0	0	0	0	0	0	0	0	0	0	0	0	0	0	0	0
GRIK2	0	1.97121	0	0	2.87796	5.14865	0	3.49877	0	4.3377	0	0	0	0	4.87329	0	0	1.72087	0	0	0	0	0	0	3.78205	3.75645	2.10564	0	4.30405	0	0	0	0	3.1842	0	0	0	0	0	3.50091	4.09245	3.60254	0	0	3.96423	0	3.53518	0	5.54538
GRIK3	0	2.06552	0	0	0	0	0	0	1.97492	0	0	0	0	0	0	0	0	0	2.9873	2.15291	0	0	0	0	0	0	0	0	0	0	0	0	0	0	0	0	0	0	0	0	0	0	0	0	0	0	0	0	0
GRIN1	0	0	0	0	1.01243	1.45968	0	0	0	0	0	0	0	0	0	0	0	0	0	0	0	0	0	0	0	0	0	0	0	0	0	0	0	0	0	0	0	0	0	0	0	0	0	0	0	0	0	0	0
GRIN2A	0	0	0	0	0	0	0	0	0	0	0	0	0	0	0	0	0	0	0	0	0	0	0	0	0	2.27867	0	0	0	0	0	0	0	2.97741	0	0	0	0	0	0	0	0	0	0	0	0	0	0	0
GRIN2B	0	0	0	0	0	0	0	0	0	0	0	0	0	0	0	0	0	0	0	0	0	0	0	0	0	0	0	0	0	0	0	0	0	0	0	0	0	0	0	0	0	0	0	0	0	0	0	0	0
DISC1	0	2.64905	2.50069	0	2.46852	3.50303	0	0	0	1.6788	0.340497	2.06759	0	0	3.59205	0	0	2.47966	3.13422	0	0	1.53909	0	0	0.321532	0	0	0	1.1114	0	0	0	0	4.78294	0.992947	1.89398	0	0	3.32767	2.00074	0	0	2.5165	0	2.02191	0	3.75983	0	2.98688
ARC	0	0	0	0	0	0	0	0	0	0	0	0	0	0	0	0	0	0	0	0	0	0	0	0	0	0	0	0	0	0	0	0	0	0	0	0	0	0	0	0	0	0	0	0	0	0	0	0	0
NR4A2	0	2.11524	0	0	2.39412	3.0429	0	0	2.47996	0	0	2.23225	0	0.778847	0	0	2.39713	0	0	0	0.718428	0	2.25379	0	0.852424	0	0	0	0	0	2.88988	0	0	2.18657	0	3.44687	0	4.51605	0	0	0	1.70748	0	0	1.71859	0	0	0	2.83082
[truncated: 319 more columns]
